# Supplementary material for: Causal effects of gut microbiota on chalazion: a two-sample Mendelian randomization study
Source: Front Med (Lausanne). 2024 Jun 4;11:1411271. doi: 10.3389/fmed.2024.1411271 (PMC11183106; doi:10.3389/fmed.2024.1411271)
Supplement: Supplementary file 1 [file Table_1.XLSX]

## Sheet: table.SNP的副本
Table S1. IVs related to GM and chalazion.
Exposure	SNP	Effect_allele.exposure	Other_allele.exposure	Samplesize.exposure	Beta.exposure	Se.exposure	Pval.exposure	Beta.outcome	Se.outcome	Pval.outcome
Intestinimonas	rs1000888	C	G	12090	-0.0585038	0.013219	9.71299e-06	0.000263006	0.00015559	0.0909578
Intestinimonas	rs10262702	T	C	11766	0.0918017	0.0194885	2.06073e-06	-0.000438276	0.000229391	0.0560557
Intestinimonas	rs11258178	A	G	11766	0.0660742	0.0134139	6.98195e-07	0.000129517	0.000157219	0.410053
Intestinimonas	rs11928843	G	A	11766	-0.0607331	0.0132035	4.20567e-06	9.89266e-05	0.000152507	0.516553
Intestinimonas	rs12226153	A	G	9023	-0.151142	0.0306922	5.12171e-07	6.09318e-06	0.000323018	0.98495
Intestinimonas	rs12566247	T	A	12076	0.0637084	0.0135355	2.19054e-06	0.000186753	0.000160527	0.244679
Intestinimonas	rs17067892	C	T	11544	0.107194	0.0250013	6.37926e-06	7.52977e-05	0.000295861	0.799107
Intestinimonas	rs1859797	G	A	11766	0.060368	0.0131793	4.12235e-06	0.000105318	0.0001528	0.490663
Intestinimonas	rs2276760	A	G	12081	-0.0685234	0.0152546	7.84062e-06	0.000107722	0.000184904	0.560173
Intestinimonas	rs2731794	C	T	11079	0.120632	0.0257529	1.91744e-06	8.58992e-05	0.000302778	0.776639
Intestinimonas	rs2930225	G	T	12003	0.0729524	0.0152948	1.34622e-06	-0.000204515	0.000170539	0.230441
Intestinimonas	rs4113676	A	C	3170	-0.218507	0.0490152	7.41635e-06	2.05592e-05	0.000356699	0.954038
Intestinimonas	rs4784055	T	C	3193	-0.175324	0.038599	8.71812e-07	-0.000332689	0.000382939	0.38497
Intestinimonas	rs62240188	G	A	10252	0.130074	0.0267179	2.20308e-06	-0.000418608	0.000280474	0.135568
Intestinimonas	rs62427239	C	A	6385	0.162658	0.0367647	9.40505e-06	-0.000495311	0.00034447	0.150465
Intestinimonas	rs6934519	C	T	12089	0.0692373	0.0151154	8.56956e-06	-6.44112e-05	0.000173608	0.710626
Intestinimonas	rs716604	A	G	12090	0.0818068	0.0165992	8.5663e-07	4.11351e-05	0.000197782	0.835243
Intestinimonas	rs7170984	T	C	12090	-0.0658116	0.0140767	2.98356e-06	-0.000154169	0.000166926	0.355708
Intestinimonas	rs72982915	C	T	5591	0.183158	0.0402743	4.91157e-06	-9.29774e-05	0.000360791	0.796635
Intestinimonas	rs994794	G	C	9250	-0.141905	0.0315074	7.30503e-06	7.67795e-05	0.000351292	0.826991
Streptococcus	rs10028567	C	T	16311	-0.0921167	0.0191881	7.30343e-06	0.000124383	0.000261924	0.63487
Streptococcus	rs10448310	A	G	16384	-0.0517935	0.0111324	3.30706e-06	-4.15844e-05	0.00015276	0.785453
Streptococcus	rs11110281	T	C	15120	-0.137519	0.0227398	2.58314e-09	-0.000147648	0.00031259	0.636686
Streptococcus	rs11720390	G	A	15220	0.107024	0.0228121	3.59482e-06	0.000163772	0.000282914	0.562674
Streptococcus	rs11764382	A	G	16387	-0.0695345	0.0143671	1.28631e-06	0.000205723	0.000196485	0.295091
Streptococcus	rs17708276	A	G	16278	-0.0793955	0.0170628	3.04096e-06	6.61056e-05	0.000221161	0.765015
Streptococcus	rs1918540	G	A	16373	0.059639	0.0128148	2.44067e-06	-0.000278019	0.000175826	0.113829
Streptococcus	rs2370083	G	T	16277	-0.0816836	0.0185851	9.75245e-06	-0.000244704	0.000249384	0.326478
Streptococcus	rs395407	G	C	15864	-0.0792781	0.0173697	4.36503e-06	0.000163212	0.000212585	0.442636
Streptococcus	rs4968759	A	G	16384	-0.0515109	0.0112068	3.78116e-06	6.62318e-05	0.000153001	0.6651
Streptococcus	rs57646748	G	A	15939	-0.0907696	0.0200344	5.4754e-06	0.000152522	0.000296969	0.607535
Streptococcus	rs6563952	G	C	16387	0.0827344	0.0180035	5.82134e-06	-8.60473e-05	0.000267492	0.747694
Streptococcus	rs6806351	T	C	15973	-0.0633829	0.0136647	4.93869e-06	0.000261814	0.000180099	0.146025
Streptococcus	rs71481756	T	G	14526	0.0931048	0.0207949	6.51476e-06	-0.000215713	0.000263204	0.412464
Streptococcus	rs72739637	A	G	14920	0.0959942	0.0193213	1.03307e-06	-0.000532489	0.000240375	0.0267436
Streptococcus	rs77558518	A	G	14949	-0.103999	0.0229714	4.7086e-06	-0.000997481	0.000294674	0.000711787
Streptococcus	rs7916711	A	G	15294	0.102891	0.0217362	2.71702e-06	0.000130534	0.000328514	0.691113
Streptococcus	rs8191642	G	A	16384	-0.0604189	0.013671	8.09393e-06	1.59528e-05	0.000183321	0.930655
Streptococcus	rs9903102	C	A	16384	-0.0709483	0.0155275	4.17998e-06	-0.0004777	0.000217251	0.0278901
Peptococcus	rs10031059	T	C	5526	-0.121167	0.0225844	1.23637e-07	0.000173945	0.000179808	0.333347
Peptococcus	rs11001941	G	A	5607	-0.195611	0.0392217	1.32858e-06	-0.000534196	0.000306708	0.0815605
Peptococcus	rs11030569	A	T	5329	-0.17402	0.0374133	3.12991e-06	0.000309286	0.000294808	0.294128
Peptococcus	rs12069354	C	T	5352	0.16763	0.03795	9.28339e-06	-3.60223e-05	0.00030999	0.90749
Peptococcus	rs2054133	G	A	5657	0.0895433	0.0188332	2.14166e-06	0.000175292	0.000153351	0.253009
Peptococcus	rs34282744	G	C	5257	0.191797	0.0399832	1.83535e-06	0.000281694	0.000324519	0.385375
Peptococcus	rs36121075	A	G	5301	-0.14067	0.030628	6.9872e-06	-1.46614e-05	0.000241226	0.951536
Peptococcus	rs413827	G	A	5482	0.110229	0.0237523	3.30085e-06	6.73718e-05	0.000187992	0.720062
Peptococcus	rs5770862	T	C	5431	0.162018	0.0356813	3.21957e-06	-0.000239238	0.000289266	0.408209
Peptococcus	rs6918730	G	A	5656	0.135311	0.0289742	1.14732e-06	-0.000206636	0.000240928	0.391078
Peptococcus	rs7033353	T	G	5657	0.090152	0.018995	2.21957e-06	6.50468e-06	0.000154506	0.966419
Peptococcus	rs72850165	T	C	5627	-0.134304	0.0300423	5.74152e-06	-0.000145386	0.000243809	0.550968
Peptococcus	rs74592222	G	A	5329	0.137957	0.0302965	8.55342e-06	0.000104931	0.000246822	0.670743
Peptococcus	rs75754569	C	G	5481	0.181434	0.0319429	1.09884e-08	2.61306e-05	0.000257576	0.919195
Peptococcus	rs76697713	C	A	5481	0.146302	0.0322345	8.04892e-06	-8.54458e-06	0.000259552	0.973738
Peptococcus	rs77614201	T	C	5329	-0.175864	0.0387523	5.68322e-06	0.000191836	0.000328388	0.559102
Peptococcus	rs7766680	G	C	5655	0.0976832	0.0214155	3.50768e-06	-0.000101132	0.000168973	0.549498
Peptococcus	rs77681628	C	T	4842	0.200307	0.0387328	2.68836e-07	-0.000217918	0.000316092	0.490564
Senegalimassilia	rs10036909	C	T	4996	0.185519	0.0400881	8.05438e-06	0.000369023	0.000300016	0.218693
Senegalimassilia	rs11787826	C	A	6923	0.081327	0.0171154	2.63466e-06	6.81971e-05	0.000151979	0.653629
Senegalimassilia	rs1990708	A	C	6923	-0.109619	0.0247785	8.90578e-06	-9.13666e-05	0.00022113	0.679474
Senegalimassilia	rs2017373	C	T	6923	0.0782258	0.0176841	9.50288e-06	2.90701e-05	0.000156908	0.853018
Senegalimassilia	rs7225245	G	A	6923	0.079173	0.0170421	4.18017e-06	-0.000101898	0.00015867	0.520742
Senegalimassilia	rs72887800	T	A	6923	-0.0822462	0.0175721	2.41534e-06	0.000172694	0.000156448	0.269663
Hungatella	rs10044993	C	A	4209	0.139547	0.0316748	8.06668e-06	0.000170568	0.000215822	0.429342
Hungatella	rs13128780	T	C	3999	-0.149725	0.0312777	1.74998e-06	0.000519888	0.000216091	0.0161343
Hungatella	rs13249325	T	G	4209	-0.100023	0.0225883	9.69162e-06	-0.000262275	0.000156633	0.0940438
Hungatella	rs17092615	G	A	4009	0.152235	0.0337867	7.37677e-06	0.000111492	0.000225831	0.621521
Hungatella	rs72759041	G	T	3910	-0.126025	0.0282242	3.86095e-06	0.000149245	0.00017818	0.402251
Howardella	rs10048062	C	T	3800	-0.147352	0.0336531	8.58873e-06	0.000125106	0.000228395	0.583855
Howardella	rs12452946	A	G	3800	-0.105833	0.0228941	3.80393e-06	-0.000206606	0.000152397	0.175191
Howardella	rs1484873	A	G	3608	-0.227831	0.046335	2.55918e-06	9.50616e-05	0.000337731	0.778348
Howardella	rs17167098	G	A	3586	-0.169366	0.0352068	1.12323e-06	-7.40611e-05	0.000216441	0.732217
Howardella	rs2154047	C	A	3623	-0.192557	0.0420093	9.97042e-06	0.000172704	0.000272747	0.526601
Howardella	rs36081916	T	C	3216	-0.18123	0.0402987	4.7004e-06	0.000199526	0.000254782	0.433555
Howardella	rs3791893	A	G	3795	0.147035	0.034023	9.49716e-06	-0.000296152	0.000234871	0.20734
Howardella	rs609430	T	G	3798	-0.112045	0.0239328	3.34484e-06	5.25604e-05	0.000160826	0.743807
Howardella	rs61771805	A	T	3612	-0.136779	0.0296811	4.0274e-06	3.29764e-05	0.000184905	0.858455
Howardella	rs672217	G	A	3611	0.164146	0.0349993	3.52468e-06	4.7095e-05	0.000225319	0.834437
Howardella	rs901099	T	G	3647	-0.12718	0.0250924	6.52858e-07	7.96787e-05	0.000165767	0.630753
Subdoligranulum	rs10065321	T	C	17589	-0.0512828	0.0108105	2.10155e-06	0.000227486	0.000154473	0.140846
Subdoligranulum	rs10497836	C	T	17579	-0.0524065	0.0118697	8.37954e-06	-0.000273014	0.000170829	0.110005
Subdoligranulum	rs1667315	G	A	17586	0.0485017	0.0107452	6.72143e-06	5.75612e-05	0.000153482	0.707635
Subdoligranulum	rs16962433	A	T	15857	0.0855999	0.0189213	7.64534e-06	0.000193883	0.000261945	0.4592
Subdoligranulum	rs2114677	C	T	15566	-0.104176	0.0230829	2.71726e-06	0.000272945	0.000332912	0.41229
Subdoligranulum	rs2171249	C	T	14679	0.106744	0.0233213	4.50556e-06	2.4154e-05	0.000292505	0.934188
Subdoligranulum	rs35940633	G	A	17582	-0.0511008	0.011001	4.21698e-06	0.000131374	0.000156919	0.402479
Subdoligranulum	rs3761728	T	G	17570	-0.0543458	0.0118866	3.86747e-06	0.000318852	0.000165429	0.0539275
Subdoligranulum	rs4347804	A	G	4312	0.166063	0.0357483	2.18405e-06	-0.000109879	0.000375275	0.76968
Subdoligranulum	rs6555306	T	C	17591	-0.0740777	0.0155463	2.80664e-06	-0.000309993	0.000231274	0.180126
Subdoligranulum	rs75158211	T	C	17165	-0.072343	0.015933	7.52162e-06	-0.000165635	0.000229418	0.470307
Subdoligranulum	rs76528319	G	T	8468	-0.143279	0.0310662	7.41394e-06	0.000177878	0.000371277	0.631867
Subdoligranulum	rs76664262	T	A	16712	0.0834078	0.0185357	4.87344e-06	1.91422e-05	0.000256482	0.940506
Coprococcus2	rs10070053	A	G	11473	0.0594312	0.0135375	7.64883e-06	-7.56222e-05	0.000155276	0.626245
Coprococcus2	rs10121347	C	G	11457	0.0925805	0.0219459	8.31427e-06	0.000633265	0.00028062	0.0240298
Coprococcus2	rs12634070	T	C	11457	0.0736486	0.0164921	9.95104e-06	-8.33406e-05	0.000189466	0.66003
Coprococcus2	rs2482516	C	T	11483	0.0754415	0.0164619	4.72333e-06	3.99062e-05	0.000189156	0.832911
Coprococcus2	rs35890118	A	G	11478	-0.066536	0.0147661	8.25962e-06	1.83554e-05	0.000169106	0.913564
Coprococcus2	rs59936925	A	T	10931	0.117085	0.0233995	9.37545e-07	0.000269672	0.000267455	0.313318
Coprococcus2	rs61823518	A	C	10980	-0.0955381	0.0215724	6.68258e-06	0.000428136	0.000251182	0.0882917
Coprococcus2	rs6677933	C	T	11483	-0.0804405	0.0164216	1.18501e-06	0.000160403	0.0001845	0.384633
Coprococcus2	rs6894272	T	C	11001	-0.113458	0.0253003	9.53205e-06	6.49077e-05	0.000289146	0.822383
Coprococcus2	rs72680320	T	C	11009	-0.0649382	0.013919	2.27115e-06	-4.49296e-05	0.000152972	0.768978
Coprococcus2	rs9426473	A	G	11486	0.0727361	0.0161662	6.30687e-06	0.000140428	0.000185576	0.449222
Clostridiuminnocuumgroup	rs10074000	T	C	4048	-0.102648	0.0227508	6.99943e-06	9.7267e-05	0.00015572	0.532216
Clostridiuminnocuumgroup	rs10506058	A	G	4163	0.0997048	0.0221926	8.92443e-06	-0.000251525	0.000154422	0.103354
Clostridiuminnocuumgroup	rs1942371	G	A	3971	-0.157938	0.034187	4.06337e-06	0.000169331	0.000240521	0.481424
Clostridiuminnocuumgroup	rs1948423	T	A	4165	-0.108859	0.023425	3.4941e-06	-0.000159333	0.000167138	0.340438
Clostridiuminnocuumgroup	rs40656	C	T	4048	0.142664	0.0311021	8.6152e-06	8.88781e-05	0.000206349	0.666675
Clostridiuminnocuumgroup	rs4869133	G	A	3735	-0.180591	0.0409505	7.24455e-06	-5.08525e-05	0.000276933	0.854306
Clostridiuminnocuumgroup	rs61267978	T	C	4165	0.14708	0.0320875	5.58513e-06	0.000300182	0.000224113	0.180435
Clostridiuminnocuumgroup	rs6577484	G	A	3858	0.160425	0.0360857	8.40602e-06	0.000273165	0.000234169	0.243402
Clostridiuminnocuumgroup	rs6890185	T	C	4166	0.113424	0.0233137	1.12244e-06	0.000111463	0.000161605	0.490364
Clostridiuminnocuumgroup	rs71564433	T	A	4164	-0.126746	0.0274657	7.8001e-06	0.000173956	0.000192172	0.365356
Clostridiuminnocuumgroup	rs77845139	A	G	4048	-0.114993	0.0257186	8.40622e-06	-0.000215835	0.00017458	0.216342
Butyrivibrio	rs1007475	G	T	3482	0.118065	0.0261271	7.92312e-06	0.000437506	0.000164398	0.0077852
Butyrivibrio	rs11761679	T	C	3482	0.154775	0.0321539	2.20231e-06	0.000129084	0.000202972	0.524797
Butyrivibrio	rs142855850	A	G	3234	0.205013	0.0457138	6.85543e-06	-0.000152797	0.000251334	0.543224
Butyrivibrio	rs16934069	T	C	3482	-0.133784	0.0299444	8.8591e-06	-0.000188504	0.000190442	0.322261
Butyrivibrio	rs16941336	C	T	3482	0.127488	0.0267936	1.53182e-06	-0.000179956	0.000172287	0.29625
Butyrivibrio	rs17163238	G	A	3482	0.140987	0.0309117	5.51196e-06	-0.000354448	0.000188199	0.0596513
Butyrivibrio	rs4537857	T	C	3482	-0.12459	0.0260992	1.80192e-06	0.000220166	0.000166253	0.185412
Butyrivibrio	rs486484	A	G	3456	-0.108349	0.0240008	6.61084e-06	3.07353e-05	0.000151923	0.839676
Butyrivibrio	rs4928024	A	G	3481	-0.17471	0.0389333	8.18641e-06	-0.000187621	0.000260132	0.470754
Butyrivibrio	rs72723662	C	T	3073	0.224078	0.0449336	7.86241e-07	-0.000638657	0.000275035	0.0202283
Butyrivibrio	rs7412979	C	G	3480	0.186779	0.0389112	1.70567e-06	-1.76675e-05	0.000243592	0.942181
Butyrivibrio	rs74622183	A	G	3478	-0.201027	0.0428204	2.45748e-06	-0.000474958	0.000281858	0.0919708
Butyrivibrio	rs77356209	T	C	3379	0.216874	0.0483299	6.6643e-06	-0.000406967	0.00031177	0.191776
Butyrivibrio	rs7752361	A	G	3481	-0.11923	0.0239975	7.69113e-07	-0.000209626	0.000152398	0.168972
Butyrivibrio	rs7763512	G	A	3259	0.119846	0.0253367	3.10655e-06	0.000127719	0.000154493	0.40841
Butyrivibrio	rs9349693	A	G	3482	0.117973	0.0259861	5.54958e-06	-6.70474e-05	0.000165557	0.685491
Butyricicoccus	rs10084203	A	G	17135	0.0549699	0.0123563	8.58646e-06	-8.85043e-05	0.000175443	0.613939
Butyricicoccus	rs12034718	A	G	16237	0.0701199	0.0158213	9.57686e-06	0.000396555	0.000212932	0.0625533
Butyricicoccus	rs12585793	T	C	3135	-0.262206	0.0564729	5.79191e-06	0.000141791	0.000375696	0.705869
Butyricicoccus	rs2017189	G	T	17133	-0.0506956	0.011024	3.87256e-06	-0.000233944	0.000153388	0.127217
Butyricicoccus	rs4962426	G	T	16889	0.0614216	0.0135979	7.3849e-06	-0.00026632	0.000183555	0.146809
Butyricicoccus	rs56221232	T	C	17133	0.0828027	0.0167401	7.6194e-07	9.70747e-05	0.000236209	0.681095
Butyricicoccus	rs62478070	T	G	4007	0.224039	0.0494959	5.9377e-06	0.000102577	0.000344117	0.765635
Butyricicoccus	rs7322368	T	C	17134	0.0815733	0.0183167	5.5178e-06	0.000330997	0.000259659	0.202403
Butyricicoccus	rs75238760	T	A	17022	0.0619423	0.0139942	6.797e-06	-6.40092e-06	0.000190977	0.973263
CandidatusSoleaferrea	rs10090365	A	G	6145	-0.0834413	0.0180989	4.17309e-06	0.000131328	0.000152222	0.388282
CandidatusSoleaferrea	rs10108780	A	G	5999	-0.092834	0.0199807	3.64079e-06	0.000242452	0.000167055	0.14669
CandidatusSoleaferrea	rs10809135	T	C	5999	0.0834858	0.0182426	5.47174e-06	-0.00016323	0.000151637	0.281725
CandidatusSoleaferrea	rs11153159	G	C	6101	-0.12805	0.0285446	4.41523e-06	9.12435e-05	0.000238022	0.701467
CandidatusSoleaferrea	rs2193878	T	A	3088	0.228255	0.0509241	9.45546e-06	0.000372643	0.000344839	0.279863
CandidatusSoleaferrea	rs4294381	T	C	6145	0.112197	0.023186	1.3685e-06	1.86762e-05	0.000190779	0.922016
CandidatusSoleaferrea	rs4678258	T	C	6101	0.0986136	0.0215646	5.53183e-06	2.78738e-05	0.000182301	0.878477
CandidatusSoleaferrea	rs6489992	A	G	6142	-0.0840437	0.0187031	7.88786e-06	0.000100604	0.000157213	0.522224
CandidatusSoleaferrea	rs6494306	A	G	6145	-0.0969304	0.0214221	5.80051e-06	5.08863e-05	0.000181936	0.779713
CandidatusSoleaferrea	rs7400877	T	C	6145	-0.0951085	0.0212799	9.29448e-06	1.13598e-05	0.000179957	0.949667
CandidatusSoleaferrea	rs830149	C	G	5065	0.184647	0.0397237	9.58382e-06	-0.000264615	0.000349141	0.448509
CandidatusSoleaferrea	rs9973954	A	G	6145	0.0892075	0.0195401	5.94796e-06	-0.000342259	0.00016896	0.0427986
Romboutsia	rs10091895	T	C	14188	-0.0649918	0.0145501	6.61596e-06	8.94744e-05	0.000193296	0.643444
Romboutsia	rs10279978	A	G	14143	-0.0622202	0.0127675	1.17009e-06	4.8588e-05	0.000163539	0.766389
Romboutsia	rs11221428	T	C	14187	-0.0726779	0.0158263	6.48646e-06	-6.21049e-05	0.000201486	0.757904
Romboutsia	rs114398731	G	C	10326	-0.131039	0.0293815	7.95851e-06	0.000179058	0.000334619	0.592573
Romboutsia	rs16843578	C	T	14186	-0.0875276	0.0196779	5.08123e-06	0.00018522	0.000265113	0.484774
Romboutsia	rs28603357	T	C	3693	-0.214911	0.0474739	8.52235e-06	-0.000300753	0.000360166	0.403696
Romboutsia	rs34302036	A	G	14185	0.0550261	0.0120835	5.87667e-06	7.11383e-05	0.000153563	0.643185
Romboutsia	rs61841503	G	A	13568	0.092888	0.0171454	3.99597e-08	-0.000109532	0.000201977	0.587612
Romboutsia	rs62504452	A	G	14178	-0.0710048	0.0156654	4.65831e-06	0.000303367	0.000199985	0.12928
Romboutsia	rs7109293	A	G	14141	0.0919112	0.0205738	6.98354e-06	-0.000312093	0.000287418	0.277545
Romboutsia	rs75200530	T	G	5246	-0.190644	0.0421065	5.06555e-06	3.26571e-05	0.000347364	0.925098
Romboutsia	rs75987356	G	A	10466	-0.129578	0.0280454	6.70799e-06	7.87505e-05	0.000314701	0.802402
Romboutsia	rs77702691	A	G	12487	-0.094406	0.0208544	7.36973e-06	-0.000267198	0.000252417	0.289802
Romboutsia	rs9389266	T	G	14187	0.0722815	0.0162353	9.38461e-06	-0.000190558	0.000210028	0.364251
Romboutsia	rs9567264	C	T	14180	0.0580018	0.0127495	5.75689e-06	0.000220503	0.000165654	0.183155
LachnospiraceaeFCS020group	rs10093861	G	A	13772	-0.0568869	0.0121152	3.05624e-06	-3.45877e-05	0.00015159	0.819518
LachnospiraceaeFCS020group	rs113859143	G	C	13238	-0.108906	0.0242055	2.5545e-06	0.00015489	0.000298217	0.603493
LachnospiraceaeFCS020group	rs12078956	C	G	13101	0.106101	0.0222904	2.15431e-06	-4.23067e-05	0.00026403	0.872697
LachnospiraceaeFCS020group	rs1254846	G	A	13172	0.105963	0.0232501	5.59664e-06	3.11793e-05	0.000294844	0.915782
LachnospiraceaeFCS020group	rs1363769	T	C	3555	-0.200628	0.0449372	1.58163e-06	0.000565225	0.000342644	0.0990262
LachnospiraceaeFCS020group	rs2322265	C	T	13772	-0.0666305	0.0141577	5.20809e-06	-0.000195017	0.000178316	0.274106
LachnospiraceaeFCS020group	rs2862811	T	C	13772	0.0564927	0.0121736	3.91911e-06	3.99149e-05	0.000152672	0.793752
LachnospiraceaeFCS020group	rs35035870	T	C	5642	-0.190615	0.0414403	2.62028e-06	-0.000180653	0.000365243	0.620876
LachnospiraceaeFCS020group	rs369444	C	G	12465	0.125481	0.0259008	3.14826e-06	0.000412757	0.000330627	0.211882
LachnospiraceaeFCS020group	rs3999074	G	T	13772	-0.0550587	0.0121847	6.55048e-06	-0.000202998	0.000153854	0.187032
LachnospiraceaeFCS020group	rs4452603	T	G	13487	0.0604208	0.0135965	8.9819e-06	-3.08601e-05	0.000171944	0.857563
LachnospiraceaeFCS020group	rs62140927	C	T	13771	0.0613709	0.0131055	2.3794e-06	-0.000129237	0.000167601	0.440647
LachnospiraceaeFCS020group	rs7249113	G	A	13534	0.0679483	0.0133496	3.72097e-07	0.00014695	0.000168355	0.382741
LachnospiraceaeFCS020group	rs72793667	A	G	12396	-0.116881	0.0246589	1.63421e-06	0.000250333	0.000279764	0.370895
LachnospiraceaeFCS020group	rs9308097	A	G	13542	0.055381	0.0123659	7.4729e-06	-0.0001209	0.000154644	0.434336
LachnospiraceaeFCS020group	rs9788306	C	T	13772	-0.062804	0.0130744	1.38618e-06	0.000184313	0.000165891	0.266548
Odoribacter	rs10093869	A	G	14218	-0.0577795	0.0125389	3.67441e-06	6.50502e-05	0.000161102	0.686373
Odoribacter	rs10423795	C	T	14135	0.0550695	0.0121164	6.57936e-06	-4.25306e-05	0.000154847	0.783576
Odoribacter	rs16918425	A	T	13689	0.0999781	0.0223785	8.85048e-06	-0.000547244	0.000296976	0.0653702
Odoribacter	rs28417404	A	G	14698	-0.0726896	0.0161372	3.68032e-06	-0.000350081	0.000206629	0.0902194
Odoribacter	rs4793970	A	G	14687	-0.0576329	0.0129154	6.02696e-06	-0.000236694	0.000168489	0.160079
Odoribacter	rs6856150	G	A	14597	0.0881922	0.0194146	6.0595e-06	0.000277561	0.000257089	0.280308
Odoribacter	rs74553962	T	G	11803	0.121449	0.0264106	9.48684e-06	0.000309666	0.000311906	0.3208
Odoribacter	rs77779484	G	A	11935	-0.133489	0.0268526	6.56256e-07	-8.90201e-05	0.000335687	0.790864
Enterorhabdus	rs10098492	T	C	7361	0.132323	0.0293688	6.40572e-06	0.000497265	0.000266215	0.061776
Enterorhabdus	rs114731706	T	G	5956	0.182308	0.0382298	2.17342e-06	0.000135352	0.000330151	0.681828
Enterorhabdus	rs2051957	C	T	7524	0.0843291	0.0189864	8.89859e-06	-7.4114e-05	0.000173667	0.669555
Enterorhabdus	rs3017103	A	G	7524	0.0980897	0.0208995	2.94044e-06	-0.000157796	0.000197761	0.424921
Enterorhabdus	rs73331712	T	C	3109	0.26199	0.055123	4.84923e-06	-8.66122e-06	0.000358805	0.980742
Enterorhabdus	rs77655283	G	A	7494	0.132988	0.0298306	5.88042e-06	9.41056e-05	0.000289613	0.745229
Enterorhabdus	rs7923280	A	T	7524	0.0860019	0.0169148	5.23856e-07	2.58313e-05	0.00015654	0.868933
Enterorhabdus	rs9470637	A	T	7524	-0.0755513	0.0166263	5.69624e-06	7.54705e-05	0.000154689	0.625632
Coprococcus1	rs1010560	C	A	16723	0.0580232	0.0122722	1.95915e-06	0.000328515	0.000165108	0.0466241
Coprococcus1	rs12794898	G	T	15186	0.0903299	0.0197212	4.91531e-06	-1.14458e-05	0.000278247	0.967188
Coprococcus1	rs12886051	G	C	16633	-0.0521782	0.0118051	8.00779e-06	-0.000163297	0.000161351	0.311509
Coprococcus1	rs1519491	T	C	16733	0.0499197	0.0113558	8.95283e-06	1.04124e-06	0.000153954	0.994604
Coprococcus1	rs1576241	A	G	16729	-0.0510343	0.0109535	3.32862e-06	-2.22963e-06	0.00015217	0.98831
Coprococcus1	rs1762123	C	T	16724	-0.0891532	0.0198554	8.01468e-06	-0.000105332	0.000334166	0.752605
Coprococcus1	rs2907920	A	G	16040	0.0561173	0.0126824	7.65327e-06	-0.000236079	0.000168964	0.162351
Coprococcus1	rs4277593	G	A	16651	-0.0585649	0.0109914	1.13969e-07	-0.0004115	0.000151719	0.00668298
Coprococcus1	rs56405618	A	G	16379	-0.08963	0.0186508	1.57195e-06	-8.87376e-05	0.000253302	0.726096
Coprococcus1	rs73031725	T	C	7206	0.167591	0.0355224	1.97917e-06	-0.000389055	0.000381094	0.307307
Coprococcus1	rs73167075	T	C	16733	0.0573137	0.0127573	8.56864e-06	0.000122792	0.000179096	0.492954
Coprococcus1	rs74101919	T	C	16732	-0.0718989	0.0144651	1.03291e-06	-0.000127366	0.000195265	0.514225
Coprococcus1	rs7784490	C	G	16733	-0.0518543	0.0113136	4.55233e-06	-0.000279811	0.000156598	0.073969
Coprococcus1	rs946513	C	T	4310	0.205899	0.0460018	8.61855e-06	-0.000102307	0.000324343	0.752437
Eubacteriumruminantiumgroup	rs10131724	A	C	5071	-0.199832	0.0414577	2.38663e-06	-8.95281e-05	0.000321966	0.78096
Eubacteriumruminantiumgroup	rs10923018	G	A	7739	0.0726438	0.0160924	6.79541e-06	-1.79786e-05	0.000152833	0.906356
Eubacteriumruminantiumgroup	rs112375806	T	A	7123	0.143141	0.0293757	5.82166e-06	1.48333e-06	0.000263114	0.995502
Eubacteriumruminantiumgroup	rs11637981	G	T	7718	-0.073258	0.0160888	5.43671e-06	0.000250609	0.000153349	0.102209
Eubacteriumruminantiumgroup	rs13025464	T	C	7738	-0.0737077	0.0163786	6.96842e-06	9.36576e-05	0.00015725	0.551446
Eubacteriumruminantiumgroup	rs139749	C	T	7314	-0.0845439	0.0171791	8.58845e-07	0.000193139	0.000161722	0.232374
Eubacteriumruminantiumgroup	rs16891896	G	A	4753	-0.174787	0.0390573	2.3812e-06	-7.67818e-05	0.000345689	0.824227
Eubacteriumruminantiumgroup	rs17519472	C	T	7710	0.107804	0.0233984	4.70356e-06	-0.000173877	0.000216221	0.421305
Eubacteriumruminantiumgroup	rs209813	G	A	7264	-0.103488	0.0236391	9.23146e-06	0.000305816	0.000234579	0.192343
Eubacteriumruminantiumgroup	rs2116427	A	G	7739	0.0911461	0.0182353	4.67364e-07	-0.000132737	0.000176637	0.452373
Eubacteriumruminantiumgroup	rs2229917	A	G	7050	0.153538	0.0323922	2.15894e-06	0.0002639	0.000311401	0.396739
Eubacteriumruminantiumgroup	rs2418654	C	T	7314	-0.0748879	0.0165852	6.17247e-06	0.000171576	0.000154521	0.26684
Eubacteriumruminantiumgroup	rs2817174	C	T	7710	-0.0734306	0.0163687	7.8696e-06	-0.000105013	0.000157008	0.5036
Eubacteriumruminantiumgroup	rs57340348	T	C	7314	-0.0979429	0.0212166	4.93278e-06	-0.000153111	0.000195176	0.43276
Eubacteriumruminantiumgroup	rs606117	A	G	7263	0.0833243	0.018056	4.81639e-06	-3.3118e-05	0.000164938	0.840862
Eubacteriumruminantiumgroup	rs6676699	G	T	7708	-0.0888124	0.0196447	6.37979e-06	-0.000318196	0.000189757	0.0935707
Eubacteriumruminantiumgroup	rs7000472	A	G	7739	-0.0762282	0.016523	4.06848e-06	-0.000153453	0.000155996	0.325263
Eubacteriumruminantiumgroup	rs72836424	C	T	7314	-0.139825	0.030069	2.62125e-06	0.000289662	0.000268644	0.280928
Eubacteriumruminantiumgroup	rs73139629	A	C	7314	-0.115098	0.0247909	5.36199e-06	-0.000124784	0.000237963	0.600013
Dialister	rs10138457	T	C	10968	-0.113054	0.0261933	7.88122e-06	0.000269642	0.000303745	0.374688
Dialister	rs10938938	G	A	11401	-0.0773514	0.0170915	7.37063e-06	-0.000193362	0.000192876	0.316092
Dialister	rs11071887	T	C	11989	0.0662403	0.0146315	5.91407e-06	-3.72773e-05	0.000170306	0.82674
Dialister	rs11166701	G	A	11720	-0.0655301	0.013186	5.50746e-07	-0.000424486	0.000152068	0.00524783
Dialister	rs2314294	T	C	11339	0.0865932	0.0193719	8.07899e-06	-0.000367305	0.000218394	0.0925998
Dialister	rs2435610	A	C	11984	0.0647131	0.0143314	5.93269e-06	-0.000118146	0.000168815	0.484019
Dialister	rs4747450	C	A	11987	0.0668509	0.0147685	5.83729e-06	-9.50901e-05	0.000172172	0.580744
Dialister	rs4753063	G	A	11989	-0.0596297	0.0130052	4.85684e-06	-8.57813e-05	0.000152755	0.574415
Dialister	rs517089	T	A	11988	0.076227	0.0170411	5.13634e-06	-9.40111e-05	0.000195177	0.630041
Dialister	rs75416973	A	G	11402	0.0727223	0.016451	9.46091e-06	-2.60369e-05	0.000195642	0.894127
Dialister	rs764177	C	A	11988	-0.0601454	0.0135366	9.60772e-06	-0.000262007	0.00016294	0.107837
Dialister	rs76680460	G	A	7176	-0.161296	0.0364332	8.19213e-06	5.93e-05	0.000341151	0.862004
Eubacteriumxylanophilumgroup	rs10140184	A	C	12930	0.0576795	0.012599	4.95862e-06	-0.000156384	0.000162188	0.33494
Eubacteriumxylanophilumgroup	rs10917203	A	C	12930	0.0612633	0.0130917	3.15155e-06	0.000130084	0.000161836	0.421511
Eubacteriumxylanophilumgroup	rs112176119	C	T	12199	-0.113455	0.0245762	3.32766e-06	2.06313e-05	0.000283014	0.941887
Eubacteriumxylanophilumgroup	rs12980122	C	G	12039	-0.108274	0.0238257	5.01935e-06	0.000145829	0.000269556	0.588509
Eubacteriumxylanophilumgroup	rs13239072	G	A	13307	0.0687427	0.0142728	1.81783e-06	0.000126093	0.000172366	0.464449
Eubacteriumxylanophilumgroup	rs17830032	G	A	9527	-0.160597	0.0310515	2.38893e-07	0.000126985	0.000342698	0.710976
Eubacteriumxylanophilumgroup	rs1999224	G	T	13309	-0.0949051	0.0203503	3.75492e-06	-0.000350842	0.000258154	0.174135
Eubacteriumxylanophilumgroup	rs2012708	A	G	13306	0.0573202	0.0126905	6.5254e-06	-0.000150951	0.000159222	0.343101
Eubacteriumxylanophilumgroup	rs2213117	T	G	12878	0.0877797	0.0189012	4.21329e-06	-3.81399e-05	0.000247389	0.877476
Eubacteriumxylanophilumgroup	rs75586835	A	G	12550	-0.114498	0.0263455	9.38708e-06	-0.000643126	0.000316242	0.0419875
Eubacteriumxylanophilumgroup	rs79582700	C	G	13256	-0.0951677	0.0199969	2.40981e-06	-0.0001353	0.000241447	0.575227
Eubacteriumfissicatenagroup	rs10147907	T	G	3833	0.172263	0.039601	8.27246e-06	0.000192909	0.000271209	0.476902
Eubacteriumfissicatenagroup	rs11818408	G	A	3590	0.10585	0.0237114	8.20015e-06	3.09923e-05	0.000153403	0.839892
Eubacteriumfissicatenagroup	rs11876297	T	C	3396	0.131469	0.0281712	2.66556e-06	-0.000110062	0.000179086	0.538836
Eubacteriumfissicatenagroup	rs151257695	A	G	3587	0.20951	0.0454847	3.09681e-06	0.000294679	0.00029644	0.320195
Eubacteriumfissicatenagroup	rs1768152	T	C	3590	0.139489	0.0316186	8.70054e-06	0.000167241	0.000215663	0.43806
Eubacteriumfissicatenagroup	rs2733072	G	A	3833	0.109644	0.0228306	1.49089e-06	7.72041e-06	0.000155591	0.960425
Eubacteriumfissicatenagroup	rs3771393	C	T	3792	0.130842	0.0266671	7.37909e-07	-5.27997e-05	0.000171671	0.758415
Eubacteriumfissicatenagroup	rs6934739	A	G	3831	0.111463	0.0252788	9.75326e-06	-1.97081e-05	0.000168034	0.906633
Eubacteriumfissicatenagroup	rs7104872	G	A	3829	0.138612	0.0291906	2.7315e-06	6.04809e-05	0.00019569	0.757272
Anaerotruncus	rs10150232	A	G	16117	0.0567088	0.0124877	6.67667e-06	-0.000421955	0.000167989	0.0120121
Anaerotruncus	rs11018566	A	G	6278	-0.156465	0.0366032	6.13709e-06	0.000151404	0.000373387	0.685119
Anaerotruncus	rs115414803	A	C	9273	-0.144356	0.0317524	6.83473e-06	0.000260201	0.000356943	0.46602
Anaerotruncus	rs12056802	C	G	16010	0.0774194	0.0177178	6.12679e-06	-0.000161607	0.00026936	0.54853
Anaerotruncus	rs1272208	G	T	16117	-0.0611743	0.0129831	4.27982e-06	-0.000272425	0.000179935	0.13002
Anaerotruncus	rs1431492	C	T	16560	-0.0654996	0.0146188	7.35565e-06	4.90088e-05	0.000201313	0.80766
Anaerotruncus	rs17734739	T	C	15927	0.0660052	0.014908	7.42772e-06	-0.000161046	0.000198129	0.416314
Anaerotruncus	rs34449434	A	C	16117	-0.0497004	0.0113402	9.85065e-06	-6.92966e-05	0.000163478	0.671645
Anaerotruncus	rs4669806	G	T	16566	0.0576389	0.0122994	2.4206e-06	-0.000221947	0.000170744	0.193643
Anaerotruncus	rs6494922	A	G	16067	0.0903106	0.0202257	6.62362e-06	-0.000330749	0.000282452	0.241603
Anaerotruncus	rs6563550	T	C	16566	0.0877135	0.0176745	2.34517e-07	0.000120492	0.000270346	0.655817
Anaerotruncus	rs7155595	C	A	16553	0.0539336	0.0118903	7.54982e-06	-0.000141836	0.000162427	0.382538
Anaerotruncus	rs8005030	C	T	16548	0.0554447	0.0117854	2.28298e-06	0.000202203	0.000162577	0.213598
Anaerotruncus	rs9347879	T	C	16566	0.050618	0.011049	4.22333e-06	-0.000126069	0.000151867	0.406467
ErysipelotrichaceaeUCG003	rs10164067	T	G	14427	-0.10326	0.0212405	1.13086e-06	-4.09002e-05	0.000269187	0.879235
ErysipelotrichaceaeUCG003	rs11666127	A	G	13813	-0.0719187	0.0161371	7.90414e-06	-0.000356024	0.000205981	0.0839112
ErysipelotrichaceaeUCG003	rs11994308	C	T	13558	0.115417	0.0242503	1.32563e-06	-0.000142465	0.000313589	0.649609
ErysipelotrichaceaeUCG003	rs12251396	A	G	14211	-0.0705399	0.0158766	9.51839e-06	-9.13683e-05	0.000197811	0.644154
ErysipelotrichaceaeUCG003	rs17798136	G	A	7421	0.158818	0.0347674	3.23598e-06	-0.000280721	0.000375533	0.454746
ErysipelotrichaceaeUCG003	rs214586	T	C	13505	-0.106455	0.024038	8.50147e-06	0.000132558	0.000331552	0.689296
ErysipelotrichaceaeUCG003	rs2302840	T	C	14897	-0.0871966	0.017687	1.29329e-06	-0.000353023	0.000235659	0.134127
ErysipelotrichaceaeUCG003	rs28568391	A	G	14544	-0.0583911	0.0118741	6.41953e-07	-0.000165177	0.000153632	0.282309
ErysipelotrichaceaeUCG003	rs4758231	G	T	14890	-0.0551754	0.0122047	6.54912e-06	-0.000110203	0.000164219	0.502176
ErysipelotrichaceaeUCG003	rs59068084	T	G	14544	0.0564772	0.0120224	3.11742e-06	-0.000179045	0.000154268	0.245803
ErysipelotrichaceaeUCG003	rs62403464	T	C	14899	-0.0731743	0.0156516	3.43738e-06	0.000164652	0.000204141	0.419918
ErysipelotrichaceaeUCG003	rs6875357	C	T	7034	0.165673	0.0353831	6.69637e-06	-0.000213971	0.000370946	0.564058
ErysipelotrichaceaeUCG003	rs73074432	C	T	14217	0.072154	0.0164378	9.9902e-06	-0.000103616	0.000210033	0.621776
ErysipelotrichaceaeUCG003	rs74988980	G	A	5944	-0.133141	0.0348574	8.64276e-06	-4.67709e-05	0.000360531	0.896782
ErysipelotrichaceaeUCG003	rs75949021	T	C	6721	-0.169667	0.0374238	3.57507e-06	-0.000450915	0.000341085	0.186168
ErysipelotrichaceaeUCG003	rs76502207	T	C	10740	0.144844	0.0289929	6.41121e-07	-9.44473e-05	0.000318238	0.766634
ErysipelotrichaceaeUCG003	rs79396538	C	G	13750	0.0848148	0.0191146	8.63479e-06	-0.000203811	0.000239385	0.394551
ErysipelotrichaceaeUCG003	rs8053479	A	G	13813	-0.0838212	0.0186509	5.83413e-06	-8.77218e-05	0.000233971	0.707714
Ruminococcus1	rs10167839	A	G	16605	0.0519509	0.0116306	8.09254e-06	9.45915e-05	0.00016053	0.555697
Ruminococcus1	rs10995816	C	G	16597	-0.0762002	0.0174689	8.38258e-06	0.000660597	0.000256923	0.0101354
Ruminococcus1	rs11783695	G	T	16606	-0.0734114	0.0161398	4.72679e-06	-6.77448e-05	0.00022223	0.760487
Ruminococcus1	rs17781867	C	T	14349	0.0999271	0.0211728	1.96335e-06	-0.000386405	0.000270425	0.153039
Ruminococcus1	rs3000856	T	A	16126	-0.0709997	0.0162766	9.27669e-06	-0.000273795	0.000236999	0.247987
Ruminococcus1	rs3819978	C	T	12769	-0.11504	0.0260137	8.74133e-06	-1.87837e-05	0.000337752	0.955649
Ruminococcus1	rs4849717	T	A	10484	0.132764	0.0299816	8.82616e-06	-6.76896e-05	0.000366127	0.853323
Ruminococcus1	rs6105066	T	C	16049	-0.0607052	0.013425	5.05914e-06	0.000230591	0.000182	0.205161
Ruminococcus1	rs6493760	C	T	16126	0.0535262	0.0115885	3.38363e-06	0.000173982	0.000156492	0.266238
Ruminococcus1	rs7117576	A	G	16606	0.0829505	0.0170891	6.47979e-07	-5.38133e-05	0.000232884	0.817258
Ruminococcus1	rs7583465	C	T	16588	0.0527654	0.0112619	2.55613e-06	-9.68397e-06	0.000154611	0.950058
Ruminococcus1	rs78572139	G	A	11667	0.125038	0.0279411	5.23105e-06	0.000387694	0.000320033	0.225736
Ruminococcus1	rs78613526	G	A	7266	0.167497	0.0367639	5.11425e-06	-0.000557865	0.000333478	0.0943539
RuminococcaceaeNK4A214group	rs10178772	G	T	15268	0.0714394	0.0162124	7.72441e-06	-0.000188212	0.000229198	0.411546
RuminococcaceaeNK4A214group	rs11241747	C	T	14822	0.0533858	0.0120035	6.58971e-06	0.000131658	0.00015707	0.401911
RuminococcaceaeNK4A214group	rs114244418	C	G	7123	-0.175266	0.0372779	3.59151e-06	-9.27541e-05	0.000340826	0.785511
RuminococcaceaeNK4A214group	rs11586410	G	A	14822	-0.0863422	0.0169937	3.66276e-07	0.000157816	0.000239284	0.509553
RuminococcaceaeNK4A214group	rs12642039	T	C	15276	-0.0553003	0.0119397	3.43005e-06	-0.000108486	0.000159177	0.495527
RuminococcaceaeNK4A214group	rs12731	A	G	15288	-0.0527684	0.0115053	4.87237e-06	-8.54008e-05	0.000152935	0.576563
RuminococcaceaeNK4A214group	rs13087692	T	G	15288	0.0574623	0.012594	8.69224e-06	-0.000173051	0.000163979	0.291278
RuminococcaceaeNK4A214group	rs136761	G	A	14822	-0.0587521	0.0119155	8.15195e-07	-5.0532e-05	0.000156181	0.74628
RuminococcaceaeNK4A214group	rs147475196	A	G	9917	-0.133769	0.0295196	4.72496e-06	0.000591215	0.000330432	0.07358
RuminococcaceaeNK4A214group	rs34576931	G	C	14678	-0.0873312	0.0194886	4.71641e-06	-1.44214e-05	0.000250911	0.954166
RuminococcaceaeNK4A214group	rs35559912	T	C	13976	-0.0925071	0.0203674	4.89023e-06	-0.000120856	0.000284264	0.670724
RuminococcaceaeNK4A214group	rs4814689	C	T	14009	-0.1083	0.0230708	4.5519e-06	-0.000718542	0.000273364	0.0085761
RuminococcaceaeNK4A214group	rs5994253	A	G	15288	-0.0811302	0.0157621	2.35183e-07	-0.000267761	0.000204583	0.190599
RuminococcaceaeNK4A214group	rs62027366	T	C	14822	0.0615389	0.0137612	6.58456e-06	0.000125199	0.000182631	0.49301
RuminococcaceaeNK4A214group	rs6681678	C	T	13031	-0.100174	0.024	9.04931e-06	0.000192375	0.000339929	0.571443
RuminococcaceaeNK4A214group	rs73158814	C	G	13077	-0.109257	0.0227458	2.19798e-06	0.000276771	0.000298853	0.354389
RuminococcaceaeNK4A214group	rs7573569	T	C	14822	0.107739	0.0233638	3.23139e-06	-0.000149165	0.000325283	0.646542
Methanobrevibacter	rs10202904	T	G	3583	-0.112811	0.0239106	3.08549e-06	-2.1016e-05	0.000154346	0.891693
Methanobrevibacter	rs11018665	A	T	3586	0.113013	0.0254343	7.03099e-06	-0.000125792	0.000158745	0.428117
Methanobrevibacter	rs1334944	T	C	3586	0.115197	0.0255492	7.6138e-06	0.000139634	0.00016105	0.385931
Methanobrevibacter	rs4779844	G	C	3585	0.109639	0.0247979	9.28281e-06	-8.7941e-05	0.00015767	0.577014
Methanobrevibacter	rs4802933	A	G	3586	-0.135628	0.0308139	9.73818e-06	-0.000147029	0.00020635	0.476143
Methanobrevibacter	rs6776814	T	C	3283	-0.188956	0.0419905	8.04905e-06	-0.000217241	0.000257003	0.397953
Methanobrevibacter	rs76029318	T	C	3387	0.222849	0.0454319	1.07552e-06	0.000319927	0.000292971	0.27483
Methanobrevibacter	rs894996	C	A	3479	0.214213	0.0456045	3.81567e-06	0.000348737	0.000285591	0.222047
Eubacteriumrectalegroup	rs10248854	C	A	17348	-0.0527827	0.0113464	4.20676e-06	-8.70781e-05	0.000158694	0.583199
Eubacteriumrectalegroup	rs10797540	A	G	17350	0.0503179	0.0108389	3.53384e-06	-4.56953e-05	0.000153006	0.765209
Eubacteriumrectalegroup	rs10892089	C	G	17351	-0.0635522	0.0140072	6.21821e-06	0.000285192	0.000198138	0.15005
Eubacteriumrectalegroup	rs117151453	G	C	13908	-0.113141	0.0243541	1.84432e-06	0.000418088	0.000331346	0.207027
Eubacteriumrectalegroup	rs143694765	T	C	15124	0.0870025	0.019779	9.75369e-06	0.000222788	0.000256312	0.384736
Eubacteriumrectalegroup	rs16960159	C	G	8334	-0.156596	0.0336234	4.10132e-06	-0.000191537	0.000344534	0.578258
Eubacteriumrectalegroup	rs2884897	A	G	10813	-0.129364	0.0289021	6.44426e-06	4.43977e-05	0.000361975	0.902381
Eubacteriumrectalegroup	rs314726	T	C	16966	0.0528824	0.0109486	1.37967e-06	-0.00010954	0.000154716	0.478942
Eubacteriumrectalegroup	rs35398954	A	G	16621	-0.0901402	0.0174602	5.39945e-07	0.000347448	0.000243956	0.154383
Eubacteriumrectalegroup	rs3980709	A	T	17340	-0.0622701	0.0140572	6.85524e-06	-0.000127234	0.000201378	0.527508
Eubacteriumrectalegroup	rs58498416	C	T	17350	-0.0517316	0.0118196	9.6842e-06	0.000299146	0.000166944	0.073151
Eubacteriumrectalegroup	rs59427698	A	G	16613	-0.0576035	0.0130853	5.36906e-06	0.000173666	0.000176824	0.32603
Eubacteriumrectalegroup	rs62547233	A	G	17347	0.0536319	0.0120201	9.8982e-06	0.000188078	0.000167935	0.262738
Eubacteriumnodatumgroup	rs10263623	C	T	3080	0.193496	0.0439023	8.90706e-06	-0.000414997	0.000248032	0.0942975
Eubacteriumnodatumgroup	rs10458299	T	C	3271	-0.187753	0.041969	8.36714e-06	-6.96486e-05	0.000271215	0.797332
Eubacteriumnodatumgroup	rs11006576	A	G	3295	-0.110167	0.024593	7.98664e-06	-4.579e-05	0.000153163	0.764969
Eubacteriumnodatumgroup	rs113893692	C	T	3195	-0.185107	0.0403573	5.75702e-06	0.000147664	0.000235721	0.531029
Eubacteriumnodatumgroup	rs34297067	A	G	3271	-0.186907	0.0341475	6.59784e-08	-0.000302668	0.000210643	0.150754
Eubacteriumnodatumgroup	rs61841040	G	T	3295	0.160621	0.0341609	3.56141e-06	0.000310409	0.000210971	0.141201
Eubacteriumnodatumgroup	rs6818880	A	G	3291	-0.110081	0.0245964	7.8254e-06	0.000267587	0.000153362	0.0810196
Eubacteriumnodatumgroup	rs77910827	C	T	3271	0.201788	0.0413568	9.05381e-07	0.000102447	0.000253897	0.686581
Eubacteriumnodatumgroup	rs7827125	C	T	3294	0.1223	0.0271331	7.17355e-06	-0.000159809	0.000169282	0.34515
Eubacteriumnodatumgroup	rs7880204	T	C	3294	-0.125454	0.0275303	6.83884e-06	-8.01178e-05	0.000172225	0.641795
Eubacteriumnodatumgroup	rs9425984	T	C	3294	-0.130234	0.0292347	7.20681e-06	4.28313e-05	0.0001799	0.811817
RuminococcaceaeUCG011	rs10274562	C	T	3632	0.110917	0.0244556	6.49607e-06	-0.000299924	0.000158758	0.0588681
RuminococcaceaeUCG011	rs12636310	G	A	3632	0.132725	0.0282037	2.81235e-06	0.000207219	0.000185297	0.263436
RuminococcaceaeUCG011	rs12724320	C	T	3632	-0.120881	0.0249229	1.51986e-06	3.1343e-05	0.000163606	0.848075
RuminococcaceaeUCG011	rs1416041	A	C	3632	-0.182339	0.0339898	7.04419e-08	0.000477697	0.000226322	0.0347985
RuminococcaceaeUCG011	rs2729556	C	T	3632	-0.109097	0.0233699	3.18679e-06	4.18125e-06	0.000151912	0.978042
RuminococcaceaeUCG011	rs4490371	T	C	3610	-0.111816	0.0248963	7.74624e-06	0.000235989	0.000159837	0.139828
RuminococcaceaeUCG011	rs79113084	C	T	3610	-0.152166	0.0317519	2.06123e-06	0.000220751	0.000201088	0.2723
RuminococcaceaeUCG011	rs9729514	A	G	3632	0.184934	0.0394616	2.36769e-06	8.99169e-05	0.00026342	0.732845
Lachnoclostridium	rs1031599	G	T	17398	-0.078627	0.0175644	6.31376e-06	-0.000489171	0.000279072	0.0796288
Lachnoclostridium	rs12566975	T	C	17921	-0.0468097	0.0105787	9.57204e-06	0.000192201	0.000151812	0.205497
Lachnoclostridium	rs1528479	G	A	17477	-0.0497798	0.0111919	9.63976e-06	9.54983e-05	0.000161898	0.555279
Lachnoclostridium	rs1997204	T	C	14138	-0.108075	0.0242022	5.97081e-06	-5.21214e-05	0.000329093	0.874158
Lachnoclostridium	rs2385421	A	G	17903	0.0746186	0.0180734	7.13717e-06	-7.31911e-05	0.000290014	0.800754
Lachnoclostridium	rs3821998	C	A	17920	-0.0864066	0.0192519	6.72052e-06	0.000161527	0.000278505	0.561928
Lachnoclostridium	rs4738679	G	A	17921	-0.0520267	0.011404	4.41754e-06	-0.0001097	0.000161045	0.495759
Lachnoclostridium	rs6112314	A	C	17842	-0.0561715	0.0108174	2.43212e-07	0.000278613	0.000155705	0.073558
Lachnoclostridium	rs615997	T	C	17911	0.0511752	0.0106491	2.02677e-06	1.13014e-05	0.000152452	0.940906
Lachnoclostridium	rs62285313	A	G	16991	0.0864203	0.0181565	1.58331e-06	3.18711e-05	0.000247578	0.89757
Lachnoclostridium	rs72829893	G	T	12404	0.117472	0.0268103	5.57766e-06	-0.000126613	0.000345899	0.714337
Lachnoclostridium	rs78068103	A	G	17477	0.0886199	0.0194248	3.66519e-06	-9.44611e-05	0.000300548	0.753297
Lachnoclostridium	rs789029	C	T	17922	-0.0641288	0.0137974	3.75328e-06	-0.000329506	0.000202535	0.103758
Olsenella	rs1035588	A	G	3739	-0.108148	0.0236848	4.85501e-06	0.000131996	0.000157995	0.403468
Olsenella	rs17148768	G	A	3648	0.140434	0.0295602	2.1984e-06	-0.00012814	0.000194007	0.508939
Olsenella	rs2759329	G	A	3739	-0.111131	0.0237218	3.43201e-06	0.000165004	0.000156468	0.291628
Olsenella	rs35225860	A	G	3630	-0.223604	0.0482391	3.87041e-06	-3.10088e-05	0.00030936	0.920158
Olsenella	rs6046522	C	T	3705	0.122938	0.0269928	4.48455e-06	-5.28983e-06	0.000174773	0.975854
Olsenella	rs61090148	A	G	3739	-0.104783	0.0231343	6.43728e-06	0.00024072	0.000153289	0.11633
Olsenella	rs62112538	C	T	3630	-0.19943	0.0407033	1.1882e-06	0.000266246	0.000277886	0.338007
Olsenella	rs72691585	C	A	3078	-0.249079	0.0520814	2.95294e-06	0.000113427	0.000337751	0.736997
Olsenella	rs7540303	C	T	3739	0.108044	0.023638	5.32027e-06	3.4711e-05	0.00015475	0.822521
Olsenella	rs8066522	G	A	3739	-0.106529	0.0240379	9.70095e-06	-2.15943e-05	0.000160213	0.892782
Olsenella	rs9460691	C	A	3739	0.119966	0.0268645	7.28354e-06	0.000222747	0.000182964	0.223439
Slackia	rs10409783	A	G	5941	0.0950828	0.0211239	7.69592e-06	-9.34619e-05	0.000178963	0.601503
Slackia	rs112764253	T	A	5634	0.194714	0.0411598	3.39569e-06	3.31485e-05	0.000331146	0.920263
Slackia	rs12440440	A	G	6063	0.0901934	0.0190582	2.62872e-06	-6.29312e-05	0.000161357	0.696529
Slackia	rs13339230	C	G	6063	0.147055	0.0330635	7.42025e-06	-0.000234239	0.000272933	0.390767
Slackia	rs16894137	C	T	6063	-0.122792	0.0263047	2.71183e-06	-5.72776e-05	0.000221707	0.796138
Slackia	rs35156985	T	C	5965	-0.155709	0.0348085	8.05947e-06	-0.000237658	0.00032256	0.461253
Slackia	rs4492265	A	G	6063	-0.0905757	0.0191658	2.40925e-06	-0.000206484	0.00016001	0.196898
Slackia	rs58767323	G	C	6063	-0.102833	0.0227077	4.59992e-06	-6.00679e-05	0.000185685	0.746322
Slackia	rs8901	C	T	6063	0.0934594	0.0186813	6.06998e-07	3.83855e-06	0.000156083	0.98038
LachnospiraceaeUCG010	rs10414815	T	C	11564	0.10453	0.0230253	4.23977e-06	3.39774e-05	0.000240514	0.887657
LachnospiraceaeUCG010	rs11192447	A	G	12695	0.126592	0.024345	4.68957e-07	0.000268544	0.000315863	0.39522
LachnospiraceaeUCG010	rs12346653	C	T	12816	0.0657686	0.0139569	2.70321e-06	5.66975e-05	0.000178002	0.750089
LachnospiraceaeUCG010	rs17730011	G	A	13226	-0.0702357	0.015706	7.84597e-06	-1.80872e-05	0.000202088	0.928683
LachnospiraceaeUCG010	rs2153460	A	T	13236	-0.0684038	0.0156562	9.17312e-06	7.33317e-05	0.000194104	0.705581
LachnospiraceaeUCG010	rs2833528	C	T	13233	-0.0562148	0.0127763	9.9199e-06	0.000216818	0.000157493	0.168609
LachnospiraceaeUCG010	rs336138	G	T	13236	0.0779543	0.0171865	7.48417e-06	-0.000147286	0.000205315	0.47315
LachnospiraceaeUCG010	rs4576377	A	C	13225	-0.0572001	0.0127043	7.63056e-06	0.000198429	0.000155812	0.202835
LachnospiraceaeUCG010	rs72761829	A	T	11488	0.111884	0.0238893	2.57651e-06	5.19486e-05	0.000287044	0.856385
LachnospiraceaeUCG010	rs72894957	G	A	4316	0.222263	0.0486425	5.68428e-06	0.000426219	0.000360107	0.236576
LachnospiraceaeUCG010	rs74315802	G	T	12715	0.0867262	0.0183477	3.19006e-06	-0.000123343	0.000228033	0.588579
LachnospiraceaeUCG010	rs9981767	A	C	12816	0.0655062	0.0131994	9.96373e-07	0.000141801	0.000163434	0.385597
Lactococcus	rs10417872	T	G	4056	0.118306	0.024522	1.28678e-06	-2.6163e-05	0.00017009	0.877753
Lactococcus	rs123059	T	C	3760	-0.13671	0.0274694	1.26562e-06	-4.60888e-05	0.000180079	0.798
Lactococcus	rs12621813	G	A	4057	0.108423	0.0239978	6.60829e-06	0.000155881	0.000165067	0.344993
Lactococcus	rs17168302	G	A	4023	0.191857	0.0424761	6.28602e-06	-0.000449478	0.000307633	0.143993
Lactococcus	rs2293361	C	T	3787	-0.199221	0.0430969	1.39593e-06	-2.7098e-05	0.00031904	0.932312
Lactococcus	rs34757988	G	C	4055	0.122294	0.0228976	8.95039e-08	6.71816e-05	0.000155862	0.666445
Lactococcus	rs4766997	C	T	4053	0.114599	0.023839	2.06145e-06	-0.000148776	0.000164944	0.367067
Lactococcus	rs55910161	C	T	3836	0.146426	0.0307367	2.36214e-06	-0.00013295	0.000210305	0.52727
Lactococcus	rs6674304	C	T	3869	0.200758	0.0442121	6.17759e-06	7.58098e-05	0.000296783	0.798384
Lactococcus	rs757872	G	C	3792	0.140799	0.027582	4.36882e-07	-0.00023157	0.000182197	0.203735
Lactococcus	rs7992246	T	C	4057	0.104232	0.0230786	4.44724e-06	-9.59757e-05	0.000157514	0.542317
Fusicatenibacter	rs10439674	A	G	17381	-0.0572129	0.0130007	7.68485e-06	9.84981e-05	0.000189594	0.603397
Fusicatenibacter	rs167879	C	T	16542	-0.0659543	0.0148763	5.86893e-06	0.000304285	0.000200494	0.129098
Fusicatenibacter	rs1864685	A	C	17374	-0.0494799	0.0108105	4.96161e-06	-0.000196364	0.000151958	0.19628
Fusicatenibacter	rs2025938	G	A	15626	-0.0967298	0.0205426	2.98832e-06	-0.000464343	0.000275984	0.0924719
Fusicatenibacter	rs206581	A	G	17384	-0.0568339	0.0127894	8.95756e-06	-9.01763e-05	0.000182504	0.621231
Fusicatenibacter	rs2132128	G	A	17370	-0.0771914	0.0160344	1.07686e-06	-5.61492e-05	0.00023077	0.807763
Fusicatenibacter	rs3303	T	C	16877	-0.0953657	0.020407	3.93891e-06	-3.03805e-06	0.000272522	0.991105
Fusicatenibacter	rs4378146	A	C	17384	-0.0616691	0.0125259	7.20451e-07	0.000155115	0.000174488	0.374018
Fusicatenibacter	rs60254196	A	G	16978	-0.0492427	0.0109365	5.46739e-06	8.57388e-05	0.00015249	0.573939
Fusicatenibacter	rs62187631	T	C	16522	-0.0710571	0.015924	4.54526e-06	0.000113684	0.000209921	0.588124
Fusicatenibacter	rs62353480	A	G	16119	-0.0701397	0.0145589	1.56768e-06	8.90553e-05	0.000199291	0.654975
Fusicatenibacter	rs6515626	G	A	7796	0.141575	0.0313559	7.28654e-06	3.77238e-05	0.000379308	0.920778
Fusicatenibacter	rs704418	T	C	16626	0.0739124	0.0151073	7.77428e-07	0.000423789	0.000220343	0.0544415
Fusicatenibacter	rs7069626	T	C	17384	0.0509014	0.0111381	5.41632e-06	4.82867e-05	0.000154713	0.754962
Fusicatenibacter	rs73103914	A	G	17384	-0.0597324	0.0134458	8.29563e-06	5.54232e-05	0.000185576	0.765204
Fusicatenibacter	rs792108	T	C	16978	-0.0508345	0.0113843	8.49535e-06	-8.51828e-05	0.000158044	0.589899
Fusicatenibacter	rs8028026	A	G	16522	-0.0792146	0.0180505	8.0633e-06	-8.71265e-05	0.000239561	0.716087
Fusicatenibacter	rs8063430	T	C	15552	-0.104026	0.022217	4.9289e-06	-0.00065661	0.000331059	0.0473282
Fusicatenibacter	rs9905659	G	A	17384	-0.061617	0.0136576	7.30993e-06	0.00010678	0.00019881	0.591204
Eubacteriumcoprostanoligenesgroup	rs10444197	A	G	17380	-0.0505823	0.0113455	5.98464e-06	-9.01904e-05	0.000162038	0.577801
Eubacteriumcoprostanoligenesgroup	rs11052069	T	C	17380	0.0477832	0.0107833	9.37949e-06	4.68638e-05	0.000152659	0.758855
Eubacteriumcoprostanoligenesgroup	rs115325767	G	C	16555	0.0783322	0.0174719	2.62197e-06	-5.53595e-05	0.000249052	0.824095
Eubacteriumcoprostanoligenesgroup	rs11720857	C	T	16960	0.0630776	0.0144485	9.26255e-06	0.00023086	0.000200443	0.249425
Eubacteriumcoprostanoligenesgroup	rs12906958	C	T	17380	-0.0533159	0.0115935	4.34803e-06	0.000274482	0.000163747	0.0936893
Eubacteriumcoprostanoligenesgroup	rs17159861	C	T	17380	0.0962228	0.0168388	1.03787e-08	-0.000236461	0.000236268	0.316916
Eubacteriumcoprostanoligenesgroup	rs2644213	G	A	17380	0.0538845	0.0121245	9.85638e-06	1.05782e-05	0.000179536	0.953016
Eubacteriumcoprostanoligenesgroup	rs4076415	T	G	16960	0.0515152	0.0110294	1.98974e-06	-0.000392885	0.000155683	0.0116158
Eubacteriumcoprostanoligenesgroup	rs4717831	A	T	16854	0.0786783	0.0174038	9.17719e-06	-0.000336848	0.00024928	0.176606
Eubacteriumcoprostanoligenesgroup	rs62024432	C	T	17271	-0.0769698	0.0172101	7.50207e-06	-8.95162e-05	0.000250917	0.721274
Eubacteriumcoprostanoligenesgroup	rs6762473	C	A	17377	0.0521584	0.0112353	4.26113e-06	-5.63379e-05	0.000159526	0.723971
Eubacteriumcoprostanoligenesgroup	rs73109678	G	A	17379	-0.0796956	0.0172275	3.66339e-06	-0.000221476	0.000239972	0.356047
Eubacteriumcoprostanoligenesgroup	rs76898927	G	A	12197	0.123055	0.0266375	4.78979e-06	-0.000487484	0.000358752	0.1742
Eubacteriumcoprostanoligenesgroup	rs79895140	T	C	16139	-0.0641017	0.0141153	8.61816e-06	2.95045e-05	0.000197366	0.881166
Eubacteriumcoprostanoligenesgroup	rs9648214	T	C	17379	-0.0828719	0.016431	2.5203e-07	-0.000171727	0.000225619	0.446576
ChristensenellaceaeR.7group	rs10461257	A	G	15987	-0.0551969	0.0122069	6.50746e-06	0.000253106	0.000179757	0.159119
ChristensenellaceaeR.7group	rs17081797	A	G	16324	-0.0904325	0.0204253	3.34031e-06	4.90865e-06	0.000291307	0.986556
ChristensenellaceaeR.7group	rs60954665	T	G	16324	0.049815	0.0110787	7.13177e-06	0.000193485	0.000152454	0.204392
ChristensenellaceaeR.7group	rs62132810	A	G	15066	-0.0828853	0.0179623	5.66711e-06	-0.000164464	0.000246848	0.505248
ChristensenellaceaeR.7group	rs62190261	A	C	15274	0.0958394	0.0214723	8.74023e-06	3.85853e-06	0.000296971	0.989633
ChristensenellaceaeR.7group	rs62467127	C	T	12719	0.114108	0.0251983	3.25362e-06	0.000203271	0.000333638	0.542355
ChristensenellaceaeR.7group	rs73952017	C	T	15274	-0.0862164	0.0194354	8.45769e-06	0.000338372	0.000258207	0.190039
ChristensenellaceaeR.7group	rs78521377	C	T	12605	0.124992	0.0274797	5.60674e-06	6.67884e-05	0.000347948	0.847782
ChristensenellaceaeR.7group	rs79150079	C	A	11994	0.121547	0.0270977	9.41804e-06	-0.000298117	0.000323797	0.357211
ChristensenellaceaeR.7group	rs892686	A	G	16325	0.0514099	0.011136	3.96861e-06	6.56643e-05	0.000152882	0.667552
ChristensenellaceaeR.7group	rs999354	T	A	16324	0.0580248	0.0117185	7.00695e-07	-0.000179746	0.000161031	0.26433
Adlercreutzia	rs1046175	C	G	8051	0.112758	0.0255994	6.35889e-06	0.00023895	0.000235061	0.30937
Adlercreutzia	rs11604400	C	T	8107	-0.102524	0.0234834	9.74463e-06	7.18285e-05	0.000239747	0.764482
Adlercreutzia	rs12522517	A	T	8187	-0.104884	0.0234695	4.41254e-06	8.58306e-05	0.000225961	0.704059
Adlercreutzia	rs13231526	C	A	8051	0.143237	0.0311654	4.81355e-06	0.00021151	0.000287441	0.46183
Adlercreutzia	rs2147798	C	G	8243	0.0922959	0.0192121	1.39877e-06	0.000167961	0.000195202	0.389545
Adlercreutzia	rs2717140	C	T	8243	-0.119225	0.0251081	2.04594e-06	0.000278858	0.000246755	0.258435
Adlercreutzia	rs55719207	G	A	8243	-0.0699243	0.0158036	9.60505e-06	7.30738e-05	0.000153121	0.6332
Adlercreutzia	rs6664405	T	C	8051	-0.0953084	0.0210752	5.23422e-06	-5.33705e-05	0.000209736	0.799137
Adlercreutzia	rs7680684	C	T	8243	-0.083381	0.0168901	9.76904e-07	6.78546e-05	0.000166703	0.683979
Adlercreutzia	rs80078995	A	T	8243	-0.11324	0.0232586	1.57358e-06	0.000286151	0.000233875	0.221133
Adlercreutzia	rs9490822	C	T	8243	-0.0734512	0.0155789	2.54421e-06	0.000176971	0.000153454	0.248809
Adlercreutzia	rs9915817	T	C	8243	0.0749219	0.016833	8.21673e-06	5.30122e-05	0.000164014	0.746531
Oxalobacter	rs10464997	G	A	4650	0.137691	0.0294804	3.29754e-06	-9.68415e-05	0.000224275	0.665888
Oxalobacter	rs11108500	A	G	4303	-0.199099	0.0427327	3.74279e-06	-0.00012563	0.000302311	0.677727
Oxalobacter	rs111966731	T	C	3931	0.213114	0.047162	7.29863e-06	-7.3049e-05	0.000316458	0.817445
Oxalobacter	rs12002250	A	C	4297	0.217122	0.0466317	1.41504e-06	-0.000636365	0.000331857	0.0551645
Oxalobacter	rs1569853	T	C	4492	-0.138078	0.0296981	3.64501e-06	0.000232618	0.000209661	0.267216
Oxalobacter	rs36057338	G	T	4244	0.207847	0.0421439	8.79803e-07	-0.000263006	0.00030034	0.381197
Oxalobacter	rs3862635	C	T	4469	-0.172142	0.0394026	9.18685e-06	-0.000127662	0.000311183	0.681624
Oxalobacter	rs4428215	G	A	4655	0.130293	0.0242237	7.51071e-08	0.0001603	0.000181758	0.377806
Oxalobacter	rs6000536	C	T	4654	-0.130992	0.0253804	2.06054e-07	4.30336e-06	0.000190748	0.982001
Oxalobacter	rs6071435	T	A	4635	-0.105512	0.021489	1.07431e-06	0.000174408	0.000156921	0.266382
Oxalobacter	rs6993398	G	A	4656	0.127217	0.0278855	7.12773e-06	-0.000159063	0.000218114	0.465842
Oxalobacter	rs736744	C	T	4655	0.117882	0.0211262	2.57471e-08	5.96719e-05	0.000155222	0.700659
RuminococcaceaeUCG003	rs10490280	C	T	14004	-0.0672094	0.0143309	4.15551e-06	-4.28872e-05	0.000177194	0.808753
RuminococcaceaeUCG003	rs11243416	T	C	14004	-0.0925653	0.0191203	1.66882e-06	8.53757e-05	0.000256065	0.738822
RuminococcaceaeUCG003	rs11613919	G	T	14309	0.0727604	0.0155716	1.62509e-06	0.000491755	0.000206558	0.0172799
RuminococcaceaeUCG003	rs139730	G	C	14004	-0.0577655	0.0130645	9.72112e-06	0.00027181	0.000172905	0.115947
RuminococcaceaeUCG003	rs16959793	A	C	14412	-0.062527	0.0131259	2.21709e-06	-5.21798e-05	0.00017099	0.760242
RuminococcaceaeUCG003	rs2523124	T	C	14409	-0.0546625	0.0120823	5.7837e-06	-9.04916e-06	0.000157476	0.954176
RuminococcaceaeUCG003	rs3013089	G	A	14408	-0.0551473	0.0120346	4.38133e-06	-0.00023699	0.000154701	0.125542
RuminococcaceaeUCG003	rs4452755	A	C	14406	-0.0634463	0.0134741	3.29335e-06	2.03476e-05	0.000169829	0.904632
RuminococcaceaeUCG003	rs4532474	G	A	14412	0.0769231	0.017045	4.82127e-06	6.34708e-05	0.000227166	0.779936
RuminococcaceaeUCG003	rs4629039	T	A	14404	0.0553742	0.0122659	6.54355e-06	-2.65801e-05	0.000159845	0.867932
RuminococcaceaeUCG003	rs646327	G	A	14406	0.0586696	0.0118369	7.8318e-07	-0.000327326	0.000152569	0.0319198
RuminococcaceaeUCG003	rs6759615	A	G	14410	0.102523	0.0200204	7.86224e-07	0.000174611	0.000287717	0.543927
RuminococcaceaeUCG003	rs73341549	T	C	6744	-0.169857	0.0318768	1.50953e-07	0.000453645	0.000353842	0.199825
RuminococcaceaeUCG003	rs78720113	A	G	13078	-0.115348	0.0249601	7.59261e-06	-0.000361915	0.000296353	0.222
RuminococcaceaeUCG014	rs10495392	C	T	13902	-0.082486	0.0187194	9.96329e-06	0.000167032	0.000238093	0.482965
RuminococcaceaeUCG014	rs10791168	A	G	14403	-0.0664624	0.0150069	9.76182e-06	-0.000116961	0.000204829	0.567988
RuminococcaceaeUCG014	rs10941294	C	T	12615	-0.122057	0.0260017	2.397e-06	0.0004415	0.000297818	0.138221
RuminococcaceaeUCG014	rs115777838	T	C	5674	-0.18835	0.0386643	4.62331e-07	8.58193e-05	0.000352566	0.807685
RuminococcaceaeUCG014	rs12638134	T	G	14403	0.0582548	0.0119657	1.21144e-06	-1.52344e-05	0.000154911	0.92166
RuminococcaceaeUCG014	rs17296933	C	G	13177	-0.0829544	0.0185058	7.33724e-06	0.000630472	0.000231031	0.00635389
RuminococcaceaeUCG014	rs34402072	C	T	13863	-0.0688023	0.0156083	9.80426e-06	0.000443647	0.000195476	0.0232338
RuminococcaceaeUCG014	rs439810	G	C	14403	-0.0577127	0.0126675	7.04188e-06	6.64408e-05	0.00016159	0.68095
RuminococcaceaeUCG014	rs56105232	G	A	9190	0.139276	0.0299132	2.9128e-06	-0.000721068	0.000322824	0.0255082
RuminococcaceaeUCG014	rs61898819	A	T	14325	0.0607865	0.0138761	9.91789e-06	0.000242111	0.000176398	0.169902
RuminococcaceaeUCG014	rs62478832	T	A	14331	-0.058129	0.012903	6.04427e-06	-0.000106141	0.000165756	0.521948
RuminococcaceaeUCG014	rs72809222	T	C	13922	0.0671775	0.0139838	2.41191e-06	-5.38659e-06	0.000172784	0.97513
RuminococcaceaeUCG014	rs73186226	G	A	13760	-0.0993852	0.0216819	6.71749e-06	0.000114288	0.000278838	0.6819
RuminococcaceaeUCG014	rs74060145	C	G	13011	-0.115767	0.0254199	8.7051e-06	0.000441938	0.000312001	0.156641
RuminococcaceaeUCG014	rs77627087	C	G	14390	0.067562	0.0150103	7.42665e-06	0.000118311	0.000194832	0.543687
RuminococcaceaeUCG014	rs79640386	T	A	13692	-0.110863	0.0248098	8.73755e-06	-0.000115441	0.000347393	0.739658
RuminococcaceaeUCG014	rs853612	A	G	14403	-0.0528257	0.0119367	9.75451e-06	9.26197e-05	0.000154731	0.54945
RuminococcaceaeUCG014	rs995642	C	T	14402	0.060048	0.0126417	1.90222e-06	5.2035e-05	0.000165257	0.752858
Eubacteriumhalliigroup	rs10501370	C	T	13824	-0.115589	0.0252489	5.41918e-06	0.000233781	0.000362642	0.519148
Eubacteriumhalliigroup	rs10798999	C	T	16561	0.0601661	0.0126752	2.60558e-06	-1.48424e-05	0.000183976	0.9357
Eubacteriumhalliigroup	rs10808115	A	C	16566	-0.0504747	0.0109922	4.42448e-06	-0.00019303	0.000152138	0.204519
Eubacteriumhalliigroup	rs117748144	T	C	10861	-0.126582	0.028712	7.86002e-06	-0.000524197	0.000335041	0.117683
Eubacteriumhalliigroup	rs13116360	T	C	10323	0.154124	0.0297185	2.94487e-07	0.000149019	0.00033117	0.652726
Eubacteriumhalliigroup	rs138531890	A	G	7710	0.153138	0.0349456	5.4306e-06	0.000134035	0.000338865	0.692443
Eubacteriumhalliigroup	rs17074066	T	C	15804	-0.0813986	0.0189272	9.34905e-06	-8.50926e-05	0.000268683	0.751469
Eubacteriumhalliigroup	rs17474256	G	A	16460	0.0810805	0.0184573	9.45445e-06	-0.000143723	0.000256022	0.574548
Eubacteriumhalliigroup	rs281379	A	G	16130	-0.0499523	0.0112153	9.32796e-06	-0.000310771	0.000152436	0.0414801
Eubacteriumhalliigroup	rs28584818	A	G	11095	0.126115	0.0268627	4.43235e-06	-0.000467895	0.000340514	0.169416
Eubacteriumhalliigroup	rs60254196	A	G	16238	-0.0522832	0.0111865	2.69672e-06	8.57388e-05	0.00015249	0.573939
Eubacteriumhalliigroup	rs630939	C	T	16238	-0.0508914	0.0114352	9.15759e-06	-3.22868e-06	0.000154152	0.98329
Eubacteriumhalliigroup	rs6550770	T	C	4279	-0.198087	0.0443545	4.823e-06	1.75014e-05	0.000336467	0.958517
Eubacteriumhalliigroup	rs74018587	C	T	3039	0.208943	0.043822	3.70257e-06	-0.000934203	0.000426286	0.0284171
Eubacteriumhalliigroup	rs78056098	G	T	16568	-0.0507411	0.0113758	8.28818e-06	0.000178867	0.000158847	0.260154
Eubacteriumhalliigroup	rs949971	T	G	16566	-0.0540164	0.0116101	3.29002e-06	0.000161803	0.000156987	0.302695
Anaerostipes	rs10502061	A	G	16825	0.0835752	0.0192017	7.93539e-06	-0.000472054	0.00027676	0.0880765
Anaerostipes	rs13376554	A	T	3101	0.197389	0.0458642	7.72059e-06	-0.000580919	0.000455784	0.20247
Anaerostipes	rs2014785	T	C	16445	0.0515687	0.0112199	4.68061e-06	1.57288e-05	0.000158983	0.921191
Anaerostipes	rs2396460	T	C	16912	-0.0512653	0.0109555	2.91088e-06	-2.79413e-07	0.000154075	0.998553
Anaerostipes	rs2804244	A	G	16926	-0.053089	0.0110983	2.04051e-06	-0.000121872	0.000151859	0.422244
Anaerostipes	rs3900776	G	A	14694	-0.110013	0.0236302	2.74765e-06	-0.000529526	0.000296239	0.0738584
Anaerostipes	rs62157625	T	C	15215	0.088573	0.0185548	1.44909e-06	6.62266e-05	0.000241068	0.783531
Anaerostipes	rs62215703	G	A	15550	0.0644965	0.0136702	1.9777e-06	-9.83492e-06	0.000187971	0.958273
Anaerostipes	rs6474958	A	G	16918	-0.0500065	0.0112001	6.74483e-06	0.000173989	0.000153976	0.258489
Anaerostipes	rs6726833	C	A	16924	-0.0877497	0.0189408	3.32217e-06	-0.000401821	0.000291268	0.167724
Anaerostipes	rs6854026	T	C	16921	-0.0508482	0.0109075	3.19578e-06	-9.97924e-05	0.000152093	0.511743
Anaerostipes	rs7193624	C	T	16926	0.0750642	0.0150723	5.35482e-07	0.000278498	0.000212447	0.189891
Anaerostipes	rs7823228	G	C	16445	-0.0621085	0.0136614	5.84203e-06	-3.57452e-05	0.000188482	0.849585
Anaerostipes	rs78735375	A	C	10360	-0.137429	0.0305304	5.33384e-06	0.000173534	0.00033211	0.601309
Prevotella9	rs10512344	C	G	3063	0.247373	0.0544087	3.19324e-06	-6.42121e-05	0.000382443	0.866662
Prevotella9	rs111509883	T	C	6960	0.171131	0.0347624	1.24389e-06	0.000169723	0.000308447	0.582147
Prevotella9	rs11199734	A	T	10263	0.0770209	0.0169462	7.00288e-06	-0.000225231	0.000186442	0.227031
Prevotella9	rs11685699	C	T	8342	-0.141357	0.0295665	2.02552e-06	-0.000124824	0.000283852	0.660119
Prevotella9	rs117271932	A	G	4878	0.208089	0.0440393	2.81722e-06	8.70813e-05	0.000334822	0.7948
Prevotella9	rs12648235	T	C	10271	0.0785902	0.0177676	7.39079e-06	0.000307758	0.000222347	0.166317
Prevotella9	rs1304512	G	A	9790	0.0761593	0.0165885	5.29082e-06	-8.49945e-05	0.000178726	0.63439
Prevotella9	rs16966465	G	C	10261	0.0743348	0.0165291	9.33202e-06	-4.55378e-05	0.000188183	0.80879
Prevotella9	rs2104588	T	C	9268	0.105558	0.023773	8.12987e-06	9.44613e-06	0.000244304	0.969157
Prevotella9	rs2495052	A	G	9790	0.0838978	0.0188523	8.97142e-06	-4.91367e-06	0.000201543	0.980549
Prevotella9	rs2683313	A	G	10260	-0.0724576	0.0151603	1.68895e-06	-0.000134299	0.00016213	0.407477
Prevotella9	rs4821647	G	C	10179	0.0636957	0.0143983	9.9488e-06	0.000166764	0.000155611	0.283869
Prevotella9	rs4968431	G	T	10271	0.0640113	0.0144162	8.58441e-06	-0.000213405	0.000156162	0.171763
Prevotella9	rs7237249	C	T	10271	-0.0823764	0.0182126	8.93303e-06	-0.000113321	0.000196014	0.563178
Prevotella9	rs72815774	T	C	5728	-0.176186	0.0393068	8.78291e-06	0.00063401	0.000280572	0.0238402
Prevotella9	rs746764	T	C	9385	-0.0915772	0.0193245	2.03999e-06	-0.000427289	0.000198442	0.0313026
Prevotella9	rs7976209	T	C	10263	-0.0870786	0.0197951	7.28343e-06	-0.000262844	0.000216122	0.223916
Prevotella9	rs9428102	A	G	10264	-0.0778845	0.0176068	4.61734e-06	-0.000157491	0.000185406	0.395639
Prevotella9	rs9613013	G	A	9790	0.0917591	0.0202697	6.10415e-06	-0.000355478	0.000223706	0.112052
LachnospiraceaeUCG008	rs10741777	T	C	7014	-0.0973842	0.0194791	7.68659e-07	6.63592e-05	0.000178349	0.709838
LachnospiraceaeUCG008	rs10793103	C	T	7014	0.0974344	0.0181279	9.34937e-08	0.000153938	0.000164113	0.348245
LachnospiraceaeUCG008	rs10801803	G	A	7017	-0.117029	0.0243085	1.40029e-06	0.000400705	0.000225081	0.0750326
LachnospiraceaeUCG008	rs13024781	T	C	7016	-0.0798769	0.0168846	2.29166e-06	-5.59887e-05	0.00015287	0.714181
LachnospiraceaeUCG008	rs57091572	A	G	6950	-0.110443	0.0235801	2.85822e-06	-0.000258549	0.000209966	0.218179
LachnospiraceaeUCG008	rs57254474	G	A	7017	0.0886512	0.0199045	6.92061e-06	0.000180162	0.000177423	0.309899
LachnospiraceaeUCG008	rs61944774	A	G	6000	0.179838	0.0393797	6.34122e-06	0.000291311	0.000321081	0.364259
LachnospiraceaeUCG008	rs62277846	C	T	7016	0.102292	0.0212319	1.58892e-06	0.00023563	0.000190005	0.214929
LachnospiraceaeUCG008	rs67078837	T	C	7016	-0.0845848	0.0170693	7.68189e-07	-1.86452e-05	0.000152489	0.902683
LachnospiraceaeUCG008	rs75356640	G	A	6423	0.136523	0.0303128	9.83206e-06	-0.000359009	0.00027559	0.192679
LachnospiraceaeUCG008	rs955844	A	C	6863	0.112064	0.0228369	1.80994e-06	-2.64238e-05	0.000205948	0.897909
LachnospiraceaeUCG008	rs9873555	G	C	6577	-0.121162	0.0233467	2.41343e-07	-7.01573e-05	0.00020391	0.730801
Haemophilus	rs10781340	G	A	9037	0.0948915	0.0203221	4.32266e-06	0.000356984	0.000201809	0.0769077
Haemophilus	rs111582866	G	A	8370	-0.124265	0.026016	1.27347e-06	7.25857e-05	0.000247208	0.769047
Haemophilus	rs12191680	C	G	9115	0.106544	0.0200323	1.46913e-07	-0.000328454	0.000212338	0.121902
Haemophilus	rs12876183	T	A	9110	0.0749201	0.016711	9.6249e-06	-0.000276004	0.000173521	0.111698
Haemophilus	rs35509	G	A	8430	0.128249	0.0268779	2.00952e-06	-0.000336532	0.000258078	0.192236
Haemophilus	rs4822728	T	C	9119	0.0705861	0.0151388	3.47849e-06	-0.000146844	0.000156507	0.348114
Haemophilus	rs56310940	G	C	9119	-0.108393	0.0247052	7.23232e-06	-0.000314659	0.000289801	0.27758
Haemophilus	rs76022354	C	T	3618	0.244638	0.0505504	1.83031e-06	-0.000259842	0.000367856	0.479959
Haemophilus	rs78909003	T	C	3559	-0.246256	0.0503924	1.66745e-06	0.00018328	0.000339755	0.589578
Haemophilus	rs9328464	T	C	9119	0.0723095	0.0148799	1.42269e-06	-0.000331587	0.000151167	0.0282716
Haemophilus	rs9382510	C	T	9117	-0.093521	0.0172649	7.12051e-08	-0.000115529	0.000179529	0.519893
Haemophilus	rs9574096	A	T	9118	-0.0736375	0.0155227	2.1802e-06	0.000134425	0.000157885	0.394541
Haemophilus	rs9895850	T	C	4592	-0.192957	0.0416755	2.1406e-06	-0.000334003	0.000343112	0.330331
Actinomyces	rs10787984	G	C	7468	0.094316	0.0213513	9.62305e-06	-0.000161584	0.000194429	0.405934
Actinomyces	rs2715439	C	T	7468	0.0746684	0.0164822	6.27e-06	-4.24918e-05	0.0001523	0.780245
Actinomyces	rs34583783	G	T	7468	0.126596	0.0268461	4.48529e-06	7.14693e-05	0.00024344	0.769079
Actinomyces	rs35011108	A	G	3515	0.232634	0.0512044	6.33832e-06	0.000481035	0.000354296	0.174553
Actinomyces	rs4073240	G	A	7468	0.0749687	0.0167368	7.94274e-06	-0.00021055	0.000155982	0.17707
Actinomyces	rs4146653	G	A	7468	0.0985224	0.0214182	4.49647e-06	-0.000321132	0.000199107	0.106775
Actinomyces	rs71315246	A	G	7468	-0.0969809	0.021925	9.82978e-06	0.000180123	0.000209192	0.389217
Actinomyces	rs7915461	T	C	5282	0.18776	0.0401636	5.91984e-06	-5.0922e-05	0.000319641	0.873425
Anaerofilum	rs10794359	T	C	4994	-0.0953524	0.02006	2.23496e-06	-1.01849e-05	0.000155149	0.94766
Anaerofilum	rs1563175	A	C	5051	0.0923834	0.0202157	5.53848e-06	0.000256299	0.000154122	0.0963208
Anaerofilum	rs17012738	T	G	5051	0.0903417	0.0200239	7.24168e-06	4.43376e-05	0.00015285	0.771761
Anaerofilum	rs17096874	C	T	5051	-0.126337	0.0268919	2.8603e-06	0.000119904	0.000204025	0.556741
Anaerofilum	rs17105491	G	C	4856	-0.193107	0.0411187	1.56819e-06	-0.00029657	0.000314413	0.345554
Anaerofilum	rs356049	G	A	4994	0.132603	0.0289802	6.55844e-06	-6.89894e-05	0.000220996	0.754906
Anaerofilum	rs4244069	G	A	5030	-0.146775	0.0326594	9.81202e-06	0.000216662	0.000246201	0.37885
Anaerofilum	rs4506496	G	A	4935	0.10309	0.0212861	1.4866e-06	0.000281408	0.000161443	0.0813205
Anaerofilum	rs712981	A	C	5051	0.10076	0.0202902	6.83115e-07	-0.00012317	0.00015497	0.42673
Anaerofilum	rs79598899	C	T	4709	0.182586	0.0357284	3.74728e-07	0.000154085	0.00027638	0.57718
Anaerofilum	rs816292	T	C	5017	-0.113003	0.02204	2.64038e-07	4.30958e-05	0.000172775	0.803026
Anaerofilum	rs9299345	T	C	5051	-0.1364	0.0302372	8.04309e-06	0.000256878	0.000224032	0.251543
Intestinibacter	rs10805326	G	A	12303	0.0775151	0.0139665	3.54544e-08	-2.25441e-05	0.000164824	0.891208
Intestinibacter	rs11109097	C	T	11886	0.0624272	0.0138539	5.49484e-06	5.68935e-05	0.000165534	0.731075
Intestinibacter	rs118030283	G	A	8830	-0.151829	0.0324471	2.67439e-06	-4.68814e-05	0.000332682	0.887934
Intestinibacter	rs16938435	T	C	12303	-0.112189	0.0235439	1.80097e-06	-0.000148916	0.000288426	0.605641
Intestinibacter	rs2098844	C	T	12291	-0.0575295	0.0128416	6.78879e-06	-4.042e-05	0.000152867	0.791462
Intestinibacter	rs2702387	A	G	12291	0.0608559	0.0132145	4.25994e-06	-0.000298772	0.000161063	0.063596
Intestinibacter	rs4327025	G	A	12303	-0.0810346	0.0154397	1.64326e-07	-5.66132e-05	0.000184741	0.759264
Intestinibacter	rs447950	A	G	12303	0.0628342	0.0136652	5.63911e-06	-0.00016357	0.000164361	0.319647
Intestinibacter	rs478972	T	C	10333	-0.142681	0.0297116	1.81991e-06	0.00047542	0.000351671	0.176411
Intestinibacter	rs6062862	A	G	12189	0.0924508	0.0204658	6.67984e-06	-0.000242094	0.000234049	0.300963
Intestinibacter	rs62430350	T	C	7650	0.151096	0.0351476	6.84229e-06	0.000371767	0.000343959	0.279767
Intestinibacter	rs68093214	C	T	11886	0.0662258	0.0149877	9.25769e-06	4.81043e-05	0.000175757	0.784318
Intestinibacter	rs6875660	C	T	12293	0.0890455	0.0193905	3.05781e-06	-0.00021038	0.000241776	0.384223
Intestinibacter	rs893394	G	A	11886	0.0583322	0.0130729	7.85038e-06	3.51519e-08	0.00015472	0.999819
Intestinibacter	rs9348442	C	T	12303	0.099082	0.0221625	6.25936e-06	-2.58762e-05	0.000286214	0.927963
Coprococcus3	rs10810043	A	G	15833	0.0515518	0.0115923	9.27424e-06	-0.000250698	0.000156682	0.109589
Coprococcus3	rs11077359	T	C	15378	-0.0645443	0.0148833	9.63598e-06	-0.000117966	0.000186171	0.526315
Coprococcus3	rs11080344	C	T	15835	0.0516921	0.0113054	4.78692e-06	0.000238712	0.000153544	0.120021
Coprococcus3	rs13247359	G	A	15833	0.051211	0.0113031	7.32611e-06	-0.000253904	0.000151689	0.0941629
Coprococcus3	rs13394391	C	T	15834	-0.0709302	0.0150918	2.20317e-06	-0.000158751	0.000203734	0.435858
Coprococcus3	rs178271	T	C	10794	0.145257	0.0294239	7.81088e-07	-0.000230717	0.000326483	0.479769
Coprococcus3	rs4575475	G	A	15154	0.0619514	0.0137787	7.04284e-06	-9.23498e-05	0.000182386	0.612617
Coprococcus3	rs6994742	C	T	15834	0.0551306	0.0123929	7.83609e-06	0.000263855	0.000171425	0.12376
Coprococcus3	rs7521171	G	A	15472	-0.0596434	0.0129279	4.32242e-06	-0.000113202	0.000171695	0.509688
Coprococcus3	rs8100692	T	C	15829	0.0577411	0.0113476	4.16459e-07	8.81747e-05	0.0001535	0.565678
LachnospiraceaeUCG001	rs10815577	C	G	10149	-0.0683706	0.0143691	1.71503e-06	0.000197015	0.000155495	0.205148
LachnospiraceaeUCG001	rs12131224	C	T	9676	0.117095	0.02591	7.39863e-06	0.000384302	0.000265041	0.147068
LachnospiraceaeUCG001	rs2050911	G	A	10148	0.0751466	0.0153934	1.10648e-06	-1.63569e-05	0.000166571	0.921775
LachnospiraceaeUCG001	rs2371284	T	C	9961	-0.0761893	0.0170127	7.55967e-06	0.000533969	0.000182993	0.0035233
LachnospiraceaeUCG001	rs437876	T	C	10150	0.0784637	0.0144768	7.1655e-08	0.000277171	0.000158697	0.0807179
LachnospiraceaeUCG001	rs4981345	T	C	9961	-0.0681973	0.0149831	6.08596e-06	0.000393489	0.000160051	0.0139515
LachnospiraceaeUCG001	rs573933	T	C	10150	-0.107898	0.0232346	3.10508e-06	5.5059e-05	0.000264588	0.835156
LachnospiraceaeUCG001	rs62496417	T	G	10150	-0.0748504	0.0165681	5.87504e-06	-0.000278629	0.000178609	0.118762
LachnospiraceaeUCG001	rs7213933	T	A	9961	-0.0816269	0.01838	9.01671e-06	-6.69819e-05	0.000197455	0.734439
LachnospiraceaeUCG001	rs7341608	T	C	9917	-0.0784757	0.0177648	9.48124e-06	0.000261138	0.000195492	0.181617
LachnospiraceaeUCG001	rs74034332	G	A	6004	0.168045	0.0382637	3.33351e-06	0.000293384	0.000353436	0.406488
LachnospiraceaeUCG001	rs78848836	A	G	9506	-0.118868	0.0259753	3.38171e-06	8.31378e-05	0.000262411	0.751377
LachnospiraceaeUCG001	rs79476906	T	A	9917	-0.087088	0.0197008	8.27425e-06	-7.4018e-05	0.0002068	0.720402
LachnospiraceaeUCG001	rs8104225	A	G	9908	0.0892098	0.0197665	8.04216e-06	0.000225749	0.000217712	0.299775
LachnospiraceaeUCG001	rs9403580	C	T	10095	0.107801	0.0229777	3.46785e-06	-0.000364053	0.000251203	0.147272
LachnospiraceaeUCG001	rs985416	C	T	9917	0.0970258	0.0181807	1.45591e-07	-3.05851e-05	0.000192242	0.873593
Ruminiclostridium5	rs10827477	A	G	17391	-0.0547387	0.0115163	2.19177e-06	-4.11109e-05	0.000162663	0.800472
Ruminiclostridium5	rs113753996	T	C	16680	0.0820689	0.0174463	3.98895e-06	-9.33272e-05	0.000261392	0.721063
Ruminiclostridium5	rs1223978	T	C	17381	0.0484169	0.0108254	8.16186e-06	-0.000147433	0.000154811	0.340926
Ruminiclostridium5	rs1492620	T	C	17397	-0.0830505	0.0180073	3.52577e-06	-7.1562e-05	0.000261929	0.784692
Ruminiclostridium5	rs243585	C	G	16906	-0.0585939	0.0121017	1.32681e-06	-6.87806e-05	0.000175855	0.695708
Ruminiclostridium5	rs2482038	C	A	17396	0.0518991	0.0108777	1.70314e-06	6.69198e-05	0.000152966	0.661762
Ruminiclostridium5	rs2791343	T	C	17392	0.051717	0.0113369	5.53959e-06	8.64219e-05	0.000161449	0.59245
Ruminiclostridium5	rs2801960	C	G	17387	0.0520975	0.0115111	6.20872e-06	-8.6296e-05	0.000164721	0.600353
Ruminiclostridium5	rs2833828	G	A	17397	0.0489617	0.0108702	6.81651e-06	-6.91514e-06	0.000153807	0.964139
Ruminiclostridium5	rs4955951	A	G	17397	-0.0713749	0.0165826	9.95519e-06	-0.0001186	0.000243179	0.625757
Ruminiclostridium5	rs6121460	G	A	17318	0.0932955	0.0199206	2.64107e-06	-0.00027651	0.000296045	0.350299
Ruminiclostridium5	rs73002572	G	C	3761	0.181548	0.0414078	8.8222e-06	0.000551564	0.000421585	0.190769
Ruminiclostridium5	rs79968837	A	G	16602	-0.0950311	0.0193507	1.14623e-06	-6.53164e-05	0.000272333	0.810454
Ruminiclostridium5	rs8053158	A	G	17397	-0.0740543	0.0159151	5.89806e-06	-1.49666e-05	0.000232849	0.948751
Ruminiclostridium6	rs10829821	T	C	12802	-0.097606	0.0216072	3.47141e-06	6.07458e-06	0.000250012	0.980616
Ruminiclostridium6	rs116969552	A	G	6824	-0.166823	0.0376681	9.15949e-06	0.000441127	0.000354936	0.21393
Ruminiclostridium6	rs11992182	A	C	13381	0.0625299	0.0137876	4.64839e-06	5.35736e-06	0.000171025	0.97501
Ruminiclostridium6	rs1871858	C	G	12818	-0.105422	0.0237274	9.11606e-06	-0.000156677	0.000280624	0.576628
Ruminiclostridium6	rs2548459	C	T	13377	0.0554866	0.0122755	6.40206e-06	-0.000337901	0.000152656	0.0268646
Ruminiclostridium6	rs35362464	C	A	13308	0.0720077	0.0165387	8.99138e-06	3.92559e-05	0.000201831	0.845786
Ruminiclostridium6	rs61060922	T	G	8955	0.15913	0.0322283	1.08647e-06	5.42482e-07	0.000335539	0.99871
Ruminiclostridium6	rs663262	T	C	7876	-0.13498	0.0310715	3.39417e-06	-0.000548376	0.000340478	0.107266
Ruminiclostridium6	rs67479537	T	C	11613	0.118994	0.026487	9.302e-06	-0.000505556	0.000286933	0.0780818
Ruminiclostridium6	rs71414120	T	G	5567	0.200894	0.0406434	1.07697e-06	0.000410064	0.000322667	0.203779
Ruminiclostridium6	rs72991535	T	G	9642	0.135604	0.0295174	4.95367e-06	-2.50756e-05	0.000329876	0.939407
Ruminiclostridium6	rs73176030	T	C	13378	0.058665	0.013208	7.28883e-06	-9.90571e-05	0.000161623	0.539949
Ruminiclostridium6	rs77193512	A	G	13380	0.0736533	0.0153163	1.29587e-06	-2.7145e-06	0.000194201	0.988848
Ruminiclostridium6	rs792058	G	A	12933	0.0554234	0.0125423	8.57953e-06	1.10056e-05	0.000155029	0.943405
Ruminiclostridium6	rs79968172	G	A	12802	0.11614	0.0243083	1.66054e-06	-6.81833e-05	0.000326477	0.834569
Ruminiclostridium6	rs9555756	A	C	13369	-0.0804138	0.0176692	7.10127e-06	-6.63443e-05	0.000220427	0.76343
Bifidobacterium	rs10841473	G	C	14777	-0.0624207	0.0129438	1.64522e-06	0.000161462	0.000172498	0.349263
Bifidobacterium	rs12022129	G	A	14776	0.0619356	0.0138937	7.99643e-06	-0.000570109	0.000189571	0.00263542
Bifidobacterium	rs13020688	G	A	14666	0.0562696	0.0122617	4.07258e-06	-0.000180808	0.00015704	0.249588
Bifidobacterium	rs182549	C	T	14778	0.119703	0.0127294	1.27822e-20	8.40324e-05	0.000180385	0.641323
Bifidobacterium	rs1961273	C	T	14778	0.0674036	0.0132319	3.50864e-07	-0.000126068	0.000181643	0.487654
Bifidobacterium	rs2491158	G	A	14021	0.0712624	0.015983	8.04716e-06	-0.000151848	0.000195748	0.437908
Bifidobacterium	rs2686790	T	C	14778	0.070741	0.0157926	7.49893e-06	0.000359549	0.00021632	0.0964895
Bifidobacterium	rs540489	T	G	14561	-0.0637641	0.0138746	5.19458e-06	-9.26791e-05	0.000179812	0.606257
Bifidobacterium	rs55888705	A	G	14777	0.0546319	0.0121139	6.67019e-06	5.33295e-05	0.000157708	0.735248
Bifidobacterium	rs56108664	T	C	13916	0.0729971	0.0157926	2.4402e-06	0.000253141	0.000190248	0.183326
Bifidobacterium	rs5746486	T	C	14778	-0.0536216	0.0120801	8.99955e-06	-9.79288e-05	0.000158458	0.536568
Bifidobacterium	rs62181700	G	A	14774	-0.0624643	0.0131205	2.17246e-06	-0.000103558	0.000169786	0.541909
Bifidobacterium	rs638382	T	C	14021	-0.0650864	0.0123008	9.44766e-08	-0.000285857	0.000152245	0.0604352
Bifidobacterium	rs73797465	T	G	14666	-0.0953566	0.0209237	4.38162e-06	-0.000863869	0.000311129	0.00549402
Bifidobacterium	rs75344046	C	T	3856	0.232354	0.0505979	4.86354e-06	0.000116247	0.00038167	0.760691
Bifidobacterium	rs7570971	A	C	14666	0.113335	0.0125748	2.01343e-19	9.03432e-06	0.0001727	0.95828
Bifidobacterium	rs76671854	C	G	13806	-0.0846055	0.0184003	3.9567e-06	5.41697e-05	0.000230782	0.814425
Bifidobacterium	rs857444	C	T	14777	0.0558234	0.0121219	3.57097e-06	-0.000181544	0.000159289	0.254405
Paraprevotella	rs10842464	T	C	7178	-0.0758215	0.0172568	6.59715e-06	0.000118934	0.000153275	0.437777
Paraprevotella	rs140997932	T	C	6187	-0.162376	0.0354178	2.11119e-06	-0.000282994	0.000294115	0.335956
Paraprevotella	rs145020347	A	G	6859	-0.12465	0.0262323	4.03009e-06	0.000129453	0.000238561	0.587378
Paraprevotella	rs17109926	A	G	7179	-0.0988335	0.0216172	6.75279e-06	-0.00017628	0.000196291	0.369156
Paraprevotella	rs17785622	A	G	3288	0.248065	0.0524304	1.92659e-06	-0.000276894	0.000317303	0.382855
Paraprevotella	rs2081023	A	G	7178	-0.122561	0.0236507	2.638e-07	-0.000104217	0.000234349	0.656531
Paraprevotella	rs3008582	T	C	7175	0.10572	0.0227246	4.35989e-06	0.00033166	0.000211591	0.117009
Paraprevotella	rs3801748	G	A	7179	0.0779721	0.0171691	5.20177e-06	-0.000323611	0.000157202	0.0395367
Paraprevotella	rs4756632	G	T	7179	-0.138905	0.0289897	3.81747e-06	2.19268e-05	0.000287343	0.939173
Paraprevotella	rs4767113	C	T	6900	0.0882466	0.018382	2.14357e-06	3.91043e-06	0.000165742	0.981177
Paraprevotella	rs7240324	T	G	6900	-0.10229	0.0226948	5.95902e-06	0.000294481	0.000196722	0.134409
Paraprevotella	rs9602779	A	C	7177	-0.106692	0.0220263	6.92746e-07	-0.000261883	0.000193712	0.176402
Paraprevotella	rs9900242	A	G	6900	-0.0852967	0.0175212	1.14068e-06	-9.28657e-05	0.000153802	0.545977
RuminococcaceaeUCG005	rs10873449	T	C	16098	0.0654843	0.0143973	4.11169e-06	-0.000127717	0.000204655	0.532589
RuminococcaceaeUCG005	rs10937802	G	A	15821	0.0755811	0.0168226	8.17353e-06	2.11964e-05	0.000250349	0.932526
RuminococcaceaeUCG005	rs10950694	T	C	15821	0.0577628	0.011412	4.298e-07	-0.000146772	0.000154544	0.342261
RuminococcaceaeUCG005	rs114279581	A	G	8465	-0.146604	0.0316034	3.21853e-06	-0.000302409	0.000317754	0.341245
RuminococcaceaeUCG005	rs12288512	A	G	15473	0.066635	0.0144356	3.10278e-06	-3.15831e-05	0.000186931	0.865831
RuminococcaceaeUCG005	rs12458218	T	C	16099	0.0677322	0.0144525	2.41027e-06	3.12954e-05	0.000202749	0.877329
RuminococcaceaeUCG005	rs2893871	G	A	16103	-0.073644	0.015548	3.53845e-06	-5.57088e-05	0.000212286	0.792994
RuminococcaceaeUCG005	rs34781347	G	A	6061	0.188685	0.0386484	6.04728e-07	-0.000283891	0.000332194	0.392777
RuminococcaceaeUCG005	rs35166120	C	G	16092	-0.0686153	0.0146252	3.75403e-06	-0.000206689	0.000204583	0.312355
RuminococcaceaeUCG005	rs394449	A	T	15728	0.0692909	0.0148712	2.59897e-06	6.98353e-05	0.000192179	0.716317
RuminococcaceaeUCG005	rs55793120	T	C	11224	0.121548	0.0279546	7.37046e-06	-0.000367739	0.000332624	0.268913
RuminococcaceaeUCG005	rs60081663	C	G	9342	0.158082	0.0319586	9.28113e-07	-0.000136463	0.000341443	0.689404
RuminococcaceaeUCG005	rs72776570	C	A	15376	0.087067	0.0197179	5.35716e-06	-0.000273111	0.000259682	0.292932
RuminococcaceaeUCG005	rs7449320	C	A	16095	0.0599163	0.0130836	4.80776e-06	0.000202187	0.000183573	0.270724
RuminococcaceaeUCG005	rs7555878	A	G	16100	0.0586677	0.0125277	2.81022e-06	-2.68438e-05	0.000172758	0.876518
RuminococcaceaeUCG005	rs7586445	G	A	15099	0.0782349	0.0176458	8.8145e-06	-0.000208977	0.000212807	0.326099
RuminococcaceaeUCG005	rs898577	T	C	9991	-0.123012	0.0286671	7.46313e-06	-0.000545294	0.000314566	0.0830118
Holdemania	rs10885477	T	C	8690	-0.135137	0.0301894	8.59833e-06	0.000208793	0.000310712	0.501594
Holdemania	rs11080063	G	A	9103	-0.0665238	0.0149837	6.66887e-06	-0.000279006	0.000151355	0.065274
Holdemania	rs111745969	A	G	8233	0.120677	0.0265781	3.70776e-06	0.000185377	0.000255005	0.467254
Holdemania	rs113593397	A	G	8296	-0.128935	0.0282526	9.35728e-06	0.000554422	0.000271573	0.0412003
Holdemania	rs116500994	G	T	8432	-0.13755	0.0293386	2.34479e-06	0.000159851	0.000295971	0.589135
Holdemania	rs12701617	A	G	9106	-0.0660617	0.0149427	9.51844e-06	-6.6119e-05	0.000153204	0.66605
Holdemania	rs150096134	T	A	6906	0.162139	0.0332089	2.37767e-06	0.000786421	0.00034581	0.0229578
Holdemania	rs1867876	T	C	9109	0.0842919	0.0162192	2.7388e-07	-0.000294923	0.000168458	0.0799945
Holdemania	rs41438744	C	G	8839	-0.12487	0.0270129	2.44434e-06	9.13572e-06	0.000283685	0.97431
Holdemania	rs4146507	C	T	9108	0.079488	0.0177002	7.22973e-06	-3.25036e-05	0.000184975	0.860515
Holdemania	rs55888180	C	G	8464	0.128671	0.0282795	5.89194e-06	6.96272e-06	0.000268841	0.979338
Holdemania	rs6133067	T	C	8863	0.0910829	0.0178561	5.16929e-07	-1.19858e-05	0.00019285	0.950442
Holdemania	rs73139538	G	A	8095	-0.148594	0.0327469	7.77178e-06	3.50344e-06	0.000313166	0.991074
Holdemania	rs77293403	A	G	7585	0.164556	0.0341775	1.77466e-06	0.000747909	0.000313351	0.0169957
Holdemania	rs80149660	C	T	3283	-0.232987	0.0519183	6.04217e-06	0.00015326	0.000317969	0.629809
Holdemania	rs9500080	C	T	9106	0.0926764	0.0178886	4.08515e-07	0.000109797	0.000183072	0.548674
Holdemania	rs9529719	T	C	9107	0.074038	0.0160494	5.96669e-06	-3.83516e-05	0.000165874	0.817153
Holdemania	rs967319	T	C	9108	0.0788638	0.0176744	8.38155e-06	-0.000171009	0.000176312	0.332085
Collinsella	rs10890671	T	C	14334	-0.0537401	0.0118848	6.52136e-06	-0.000237077	0.000151757	0.118239
Collinsella	rs11597285	G	T	14334	-0.0537947	0.0120548	9.37615e-06	-8.04847e-05	0.000152925	0.598679
Collinsella	rs12921100	A	T	14334	0.0563759	0.0127019	8.2257e-06	0.000158278	0.000166786	0.342629
Collinsella	rs1496626	T	C	14334	-0.0722307	0.01616	6.78175e-06	0.000111904	0.000225608	0.619888
Collinsella	rs149807560	C	A	13473	-0.104264	0.0235841	7.0987e-06	0.000505335	0.000289211	0.0805879
Collinsella	rs2103510	G	A	14334	0.0786551	0.0168217	2.42474e-06	0.000507424	0.00022326	0.0230393
Collinsella	rs59414781	C	G	14334	0.0668866	0.0149773	9.14723e-06	0.000115412	0.000191909	0.547584
Collinsella	rs62448871	C	A	14334	-0.0540309	0.0120324	6.78253e-06	-0.000141079	0.000153359	0.35761
Collinsella	rs73052258	G	A	14334	0.0930178	0.0202658	1.7158e-06	-0.000237805	0.000256215	0.353332
Collinsella	rs75672793	A	G	12601	-0.108908	0.0240522	6.13549e-06	-0.000158198	0.000282149	0.575009
Collinsella	rs9541268	C	A	12914	0.09597	0.0197312	8.79419e-07	-0.000211351	0.000234301	0.36703
Tyzzerella3	rs10898797	C	T	5387	0.12238	0.0274683	8.85446e-06	0.000122786	0.000209981	0.558717
Tyzzerella3	rs1232220	G	T	5000	-0.143869	0.031828	7.90792e-06	0.000313133	0.000229404	0.172259
Tyzzerella3	rs17706273	T	C	5395	-0.140368	0.0274708	5.87816e-07	0.00017061	0.000219903	0.437842
Tyzzerella3	rs17809157	A	T	4621	-0.163819	0.0336386	1.54133e-06	-0.000295349	0.000261392	0.258516
Tyzzerella3	rs191093	G	A	4621	0.159008	0.0353306	6.76393e-06	0.000139028	0.00027532	0.613583
Tyzzerella3	rs4904512	T	C	5396	-0.117151	0.0250306	3.09269e-06	0.000141878	0.000197028	0.471471
Tyzzerella3	rs55799124	A	G	5362	-0.11435	0.0238604	1.3355e-06	0.000123931	0.000180495	0.492324
Tyzzerella3	rs67476743	T	G	4948	0.132164	0.022208	3.74049e-09	0.000150608	0.0001669	0.366852
Tyzzerella3	rs6920448	C	T	5010	-0.141081	0.0305446	4.15376e-06	-0.000466159	0.000233439	0.0458342
Tyzzerella3	rs7019909	T	C	5396	0.144156	0.0301626	1.7612e-06	-0.000136729	0.000248879	0.582746
Tyzzerella3	rs7333521	T	C	4335	-0.207191	0.0453121	4.87602e-06	-0.000235295	0.00033419	0.481385
Tyzzerella3	rs75091807	G	T	4621	-0.184966	0.0383029	1.70674e-06	0.000398613	0.000271582	0.142174
Tyzzerella3	rs7561370	T	C	5396	0.131341	0.0286292	1.51605e-06	0.000224043	0.000225194	0.319791
Parasutterella	rs10899911	A	G	11386	-0.0717102	0.0148151	1.15272e-06	0.000271273	0.000168841	0.108127
Parasutterella	rs11715853	G	A	11386	-0.0662952	0.0146114	6.22913e-06	0.00024924	0.000168368	0.138787
Parasutterella	rs1403396	A	T	11378	-0.0756729	0.0159035	2.75519e-06	-1.74419e-05	0.000181697	0.923525
Parasutterella	rs2090816	A	C	11385	0.0840967	0.0177315	2.89715e-06	-0.000119134	0.000204642	0.560462
Parasutterella	rs2387977	T	C	11345	-0.0681778	0.0134756	5.38476e-07	-0.000236224	0.000159955	0.139725
Parasutterella	rs35055552	T	C	9970	0.109554	0.0235433	3.34853e-06	-0.00042631	0.000256561	0.0965873
Parasutterella	rs35414597	T	A	11386	-0.0684946	0.0142143	1.51206e-06	-0.00018166	0.000161837	0.261654
Parasutterella	rs55877868	A	C	10588	-0.104458	0.0228089	2.87068e-06	-0.000299	0.000252198	0.235789
Parasutterella	rs62273907	A	G	3691	0.229468	0.0502262	5.88384e-06	-0.000179847	0.000347146	0.604406
Parasutterella	rs6809952	G	A	11077	-0.0684957	0.0150892	8.13349e-06	0.00014592	0.000167108	0.38255
Parasutterella	rs6828768	C	T	11386	0.0636852	0.0132645	1.78328e-06	0.000128296	0.000151481	0.397028
Parasutterella	rs7303158	C	T	11386	0.0646859	0.0134256	1.32776e-06	0.000203808	0.00015271	0.182005
Parasutterella	rs7311004	T	C	11384	-0.0617522	0.0136438	5.92054e-06	2.57834e-05	0.00015566	0.868441
Parasutterella	rs7572229	G	A	11383	0.066273	0.0132736	6.31698e-07	-0.000228648	0.000152237	0.133117
Parasutterella	rs78383039	T	C	9174	-0.146315	0.0297119	1.57438e-06	-0.000315647	0.00031279	0.312911
Parasutterella	rs8039785	T	G	11383	0.0618345	0.0133	3.62095e-06	5.83888e-05	0.000151807	0.700516
Parasutterella	rs823424	G	A	11386	-0.0713448	0.0156958	4.95295e-06	2.14663e-05	0.000183355	0.9068
Ruminococcustorquesgroup	rs10904297	A	G	3143	-0.167804	0.0389812	2.68713e-06	-0.000280879	0.000418764	0.502391
Ruminococcustorquesgroup	rs10967781	C	A	17791	0.0507994	0.0113322	8.36865e-06	2.72585e-05	0.000159721	0.864489
Ruminococcustorquesgroup	rs12434631	A	G	17353	0.074697	0.0153401	2.77247e-06	-0.000171988	0.000216335	0.426608
Ruminococcustorquesgroup	rs13154778	T	A	17795	0.0563358	0.0129526	7.15746e-06	-0.000133745	0.000191885	0.485801
Ruminococcustorquesgroup	rs1475330	T	C	17353	0.0523492	0.01182	8.13435e-06	-5.29818e-05	0.000169432	0.754508
Ruminococcustorquesgroup	rs158487	A	G	17798	0.0531781	0.0116341	7.51817e-06	-7.88811e-05	0.000165094	0.632796
Ruminococcustorquesgroup	rs1972694	T	A	17353	-0.0614094	0.0137321	8.92829e-06	0.000230716	0.000196419	0.24015
Ruminococcustorquesgroup	rs35866622	T	C	17240	-0.0612024	0.0109421	2.21337e-08	-0.000367987	0.000152736	0.0159838
Ruminococcustorquesgroup	rs4073731	T	C	17793	0.0651948	0.0142221	4.0525e-06	0.000203142	0.000212497	0.339085
Ruminococcustorquesgroup	rs60603763	C	G	11700	0.124328	0.0275286	5.87015e-06	0.000120027	0.000331459	0.717264
Ruminococcustorquesgroup	rs73130967	A	T	17011	0.0770375	0.0168264	3.70741e-06	-0.000200003	0.000226921	0.378114
Ruminococcustorquesgroup	rs77034621	T	G	8567	-0.151553	0.0335878	6.06872e-06	1.57684e-05	0.000333471	0.962286
Ruminococcustorquesgroup	rs773123	T	A	17011	0.0824005	0.0173862	1.58956e-06	9.10205e-05	0.000233935	0.697214
Ruminococcustorquesgroup	rs8080469	G	A	17798	0.0490727	0.0107036	3.49522e-06	-7.97566e-05	0.000152013	0.599813
Ruminococcustorquesgroup	rs8141465	A	G	17791	0.0480778	0.0107442	9.64837e-06	2.17089e-05	0.000151839	0.886311
RuminococcaceaeUCG002	rs10916131	C	T	17097	-0.069333	0.0146753	2.87497e-06	6.4238e-05	0.00020949	0.759117
RuminococcaceaeUCG002	rs10927423	C	A	17096	-0.0713617	0.0147712	8.49518e-07	0.000247585	0.000214495	0.248391
RuminococcaceaeUCG002	rs10964441	G	A	5346	-0.14906	0.034486	7.45116e-06	-0.000385817	0.000340289	0.256882
RuminococcaceaeUCG002	rs113147300	A	G	16370	-0.075842	0.0164562	7.6914e-06	-0.000362561	0.000216527	0.0940459
RuminococcaceaeUCG002	rs11607472	A	G	16282	-0.0780229	0.0176325	7.18671e-06	6.37431e-05	0.000241059	0.791449
RuminococcaceaeUCG002	rs116974815	C	A	5819	-0.189731	0.0396566	2.02518e-06	-0.000188385	0.000325892	0.563224
RuminococcaceaeUCG002	rs11750293	G	T	17094	-0.0578304	0.0120512	1.76136e-06	0.000117226	0.000169918	0.490259
RuminococcaceaeUCG002	rs12463378	A	G	16994	-0.0522061	0.0112086	2.95523e-06	-0.000129431	0.000155809	0.406143
RuminococcaceaeUCG002	rs15256	C	T	17095	0.0732376	0.016834	9.45659e-06	-0.000256545	0.000259421	0.322706
RuminococcaceaeUCG002	rs362417	G	C	17097	-0.054863	0.0120984	7.80005e-06	0.000111045	0.000168276	0.509319
RuminococcaceaeUCG002	rs55793120	T	C	11669	0.137396	0.027414	4.80674e-07	-0.000367739	0.000332624	0.268913
RuminococcaceaeUCG002	rs56030423	G	A	14937	-0.0982874	0.0216344	6.30385e-06	6.27832e-05	0.000274201	0.818894
RuminococcaceaeUCG002	rs57079348	T	G	16372	-0.076573	0.0172819	7.21822e-06	0.000275604	0.000242571	0.255882
RuminococcaceaeUCG002	rs6542556	A	G	17094	0.050974	0.011406	7.86123e-06	0.000124144	0.000158256	0.432775
RuminococcaceaeUCG002	rs6793778	C	T	17094	-0.0558706	0.0125258	9.81289e-06	0.000205703	0.000178274	0.248559
RuminococcaceaeUCG002	rs7120052	A	C	17097	0.0624796	0.0135523	1.96895e-06	-0.000151252	0.000199994	0.449481
RuminococcaceaeUCG002	rs7155595	C	A	17084	0.0569929	0.0116986	1.14931e-06	-0.000141836	0.000162427	0.382538
RuminococcaceaeUCG002	rs72874194	G	C	16651	-0.0770289	0.016725	3.46664e-06	0.000196976	0.000241572	0.414846
RuminococcaceaeUCG002	rs7342369	C	A	16651	-0.0527803	0.0116023	5.66121e-06	-0.0002801	0.000162479	0.0847227
RuminococcaceaeUCG002	rs76847269	A	G	7654	0.163508	0.0356151	5.1719e-06	-0.000121078	0.000326647	0.710884
RuminococcaceaeUCG002	rs77564310	A	C	17000	-0.0713093	0.0140855	3.28614e-07	0.000184572	0.000189762	0.330729
RuminococcaceaeUCG002	rs79016051	C	T	16937	-0.0887747	0.0189424	2.33742e-06	0.000171877	0.000260799	0.509871
RuminococcaceaeUCG002	rs882348	A	G	17097	-0.0799946	0.0178618	5.44852e-06	-6.94786e-05	0.000257904	0.787624
Faecalibacterium	rs10927394	G	T	3495	-0.232262	0.0512364	7.01885e-06	-0.000290964	0.000445938	0.514095
Faecalibacterium	rs114946999	C	T	15673	-0.0861565	0.01896	5.69574e-06	-4.96016e-05	0.000259679	0.848517
Faecalibacterium	rs11776390	T	C	16718	-0.078354	0.017183	6.39675e-06	0.000194388	0.000240974	0.419854
Faecalibacterium	rs12320842	C	G	17638	0.094833	0.0163962	7.56951e-09	4.02287e-06	0.000242619	0.986771
Faecalibacterium	rs1271565	C	T	17638	-0.0576251	0.0119649	1.30169e-06	0.000155265	0.000170388	0.362165
Faecalibacterium	rs12753492	A	C	17525	0.0641305	0.0149933	8.80273e-06	-7.06286e-05	0.000208353	0.73462
Faecalibacterium	rs2835874	T	C	17567	-0.0866356	0.0196496	7.54405e-06	0.000195822	0.000292981	0.503893
Faecalibacterium	rs28376661	C	G	18087	0.0504817	0.0109368	3.66454e-06	-2.18026e-05	0.000155992	0.888844
Faecalibacterium	rs61875484	C	G	16718	0.0817953	0.018369	9.18015e-06	-0.000254237	0.000260998	0.330009
Faecalibacterium	rs6910935	A	G	12640	0.134864	0.0277032	1.37848e-06	0.000183858	0.000320565	0.566277
Faecalibacterium	rs75499067	C	T	4526	0.227585	0.0465522	1.76448e-06	-0.000602484	0.000347623	0.0830692
Faecalibacterium	rs79656633	T	C	9080	0.145631	0.0323019	8.13557e-06	0.000202685	0.000359866	0.573282
Faecalibacterium	rs9536330	T	C	18082	-0.048317	0.010797	5.33258e-06	-1.37535e-05	0.000156402	0.929927
Ruminococcusgauvreauiigroup	rs10931481	G	A	13382	0.0610096	0.0130484	3.38211e-06	-0.00016353	0.000163851	0.31826
Ruminococcusgauvreauiigroup	rs12079579	A	G	12986	0.0955324	0.0213436	5.03725e-06	6.54575e-05	0.000267706	0.806834
Ruminococcusgauvreauiigroup	rs12539819	C	T	11860	0.110654	0.0240684	4.49375e-06	0.000190152	0.000276249	0.491243
Ruminococcusgauvreauiigroup	rs13188803	T	A	12834	0.0709419	0.0156855	7.27559e-06	-0.000298141	0.000187797	0.112386
Ruminococcusgauvreauiigroup	rs1391597	C	T	13382	0.0590284	0.0124874	1.85964e-06	0.000295248	0.000155866	0.0581942
Ruminococcusgauvreauiigroup	rs2047242	A	G	13369	-0.067603	0.0133738	2.46372e-07	-0.000179357	0.000161921	0.267999
Ruminococcusgauvreauiigroup	rs2105937	A	G	13364	0.0580215	0.0127806	5.10352e-06	0.00027652	0.00015831	0.0806901
Ruminococcusgauvreauiigroup	rs2166943	A	C	13377	0.0566974	0.0123497	5.27717e-06	0.000138499	0.000154042	0.368598
Ruminococcusgauvreauiigroup	rs289410	G	A	13380	-0.0654926	0.0139101	2.27464e-06	-2.8791e-05	0.000174896	0.869245
Ruminococcusgauvreauiigroup	rs431418	A	G	13289	-0.094737	0.0210157	5.53667e-06	0.00016669	0.000254124	0.511863
Ruminococcusgauvreauiigroup	rs71386687	T	G	11340	0.121037	0.02386	2.90761e-07	0.000396563	0.00029178	0.174111
Ruminococcusgauvreauiigroup	rs73802842	C	A	13382	0.0736808	0.0169665	7.48026e-06	-7.56075e-05	0.000209456	0.718122
Ruminococcusgauvreauiigroup	rs9870933	A	G	13382	0.0621643	0.0126072	8.4912e-07	0.000164811	0.000157577	0.295605
LachnospiraceaeNK4A136group	rs10952110	G	T	16764	0.0487709	0.0109614	9.08113e-06	0.000171024	0.000153016	0.263701
LachnospiraceaeNK4A136group	rs11263806	A	G	17236	-0.0524615	0.0116758	5.06517e-06	0.000129975	0.000164775	0.430229
LachnospiraceaeNK4A136group	rs12362320	G	C	16764	0.0573168	0.0115466	8.04224e-07	0.000284415	0.000158753	0.0732049
LachnospiraceaeNK4A136group	rs12611395	A	G	16486	-0.0902532	0.0199652	5.83039e-06	-0.0002005	0.000259004	0.438861
LachnospiraceaeNK4A136group	rs160061	A	G	17234	0.0513831	0.0108094	2.12198e-06	-0.000241439	0.000151926	0.11202
LachnospiraceaeNK4A136group	rs28540839	A	C	16764	0.0508285	0.0110591	9.34319e-06	3.58553e-05	0.000151765	0.813235
LachnospiraceaeNK4A136group	rs2880566	T	C	17232	0.0599578	0.0134693	5.61428e-06	-1.87502e-05	0.000191023	0.921808
LachnospiraceaeNK4A136group	rs4955932	T	C	17236	-0.0492283	0.0109388	7.05426e-06	0.000156246	0.000157647	0.321632
LachnospiraceaeNK4A136group	rs59805249	T	C	15195	0.0936162	0.0207982	9.45385e-06	6.02196e-05	0.000326084	0.853484
LachnospiraceaeNK4A136group	rs68104925	T	C	17227	-0.0549104	0.0115385	2.36779e-06	9.37874e-05	0.00015846	0.553938
LachnospiraceaeNK4A136group	rs7073658	T	G	17236	-0.0499621	0.0109693	5.2691e-06	-0.000231085	0.000155522	0.137316
LachnospiraceaeNK4A136group	rs73044693	A	G	12773	-0.10758	0.0229884	3.57256e-06	-0.000102633	0.000279494	0.713462
LachnospiraceaeNK4A136group	rs7616165	G	T	4094	-0.230542	0.0483465	2.77391e-06	-0.000326853	0.000351916	0.353003
LachnospiraceaeNK4A136group	rs76193507	A	G	3578	-0.22973	0.0499776	2.9309e-06	0.000915464	0.000365182	0.0121809
LachnospiraceaeNK4A136group	rs7832116	A	G	17219	-0.0714756	0.0151703	3.57084e-06	-3.42352e-05	0.000217151	0.874728
LachnospiraceaeNK4A136group	rs954878	A	G	17227	-0.0520656	0.0109082	1.78203e-06	-5.70907e-05	0.000153331	0.709641
RuminococcaceaeUCG004	rs10976229	T	G	9116	0.095976	0.0214554	7.04477e-06	-3.09663e-05	0.000222462	0.889294
RuminococcaceaeUCG004	rs11961899	G	A	9501	-0.0707825	0.0161381	9.1802e-06	2.80758e-05	0.000167461	0.866855
RuminococcaceaeUCG004	rs12125734	G	T	8938	0.133972	0.0257417	2.09428e-07	0.00037226	0.000252	0.139617
RuminococcaceaeUCG004	rs2248146	T	C	9502	0.0689452	0.0153649	8.20001e-06	-1.95208e-05	0.000163418	0.904916
RuminococcaceaeUCG004	rs3800154	A	C	9406	-0.0797959	0.0177639	6.11581e-06	-0.000118662	0.000194486	0.541778
RuminococcaceaeUCG004	rs511258	G	A	9500	-0.0757474	0.0162475	4.52052e-06	6.87806e-05	0.000170062	0.685888
RuminococcaceaeUCG004	rs6769553	A	G	9501	0.0849743	0.0157451	7.91068e-08	0.000292854	0.000167314	0.0800645
RuminococcaceaeUCG004	rs7123615	C	G	9502	-0.0786157	0.0179592	7.09181e-06	-0.000174792	0.000186934	0.349766
RuminococcaceaeUCG004	rs7569771	A	G	9502	-0.075914	0.0170308	8.11964e-06	-5.71862e-05	0.000184812	0.756995
RuminococcaceaeUCG004	rs9818949	G	T	9116	0.0859927	0.0188671	5.38832e-06	0.000197594	0.000196924	0.315668
Eisenbergiella	rs11027642	C	T	5583	0.129006	0.0284844	4.91871e-06	0.000370456	0.000231172	0.109043
Eisenbergiella	rs11079158	T	C	5582	0.100627	0.022546	7.34849e-06	6.23652e-05	0.000177359	0.725114
Eisenbergiella	rs11938607	T	C	5583	0.0978125	0.0216636	8.2182e-06	4.37515e-05	0.000180936	0.80893
Eisenbergiella	rs12257723	A	C	5582	-0.0952742	0.0211569	8.85121e-06	-0.000223373	0.000169342	0.187148
Eisenbergiella	rs12278566	T	A	5582	-0.121065	0.0251658	1.65001e-06	-5.88761e-05	0.000208372	0.777521
Eisenbergiella	rs12710729	C	A	5583	0.0893384	0.0199069	9.8441e-06	0.000146815	0.000159434	0.357127
Eisenbergiella	rs13258851	A	G	5583	0.137001	0.0302124	7.74648e-06	-0.000574221	0.000251188	0.0222536
Eisenbergiella	rs1508033	A	C	5580	0.091546	0.0195787	3.22889e-06	-5.8446e-05	0.000159024	0.713226
Eisenbergiella	rs1553971	T	G	5583	0.120965	0.0263054	5.26837e-06	0.000310889	0.000211775	0.1421
Eisenbergiella	rs2683098	C	T	5582	0.107319	0.022515	2.2375e-06	3.413e-05	0.000185831	0.854279
Eisenbergiella	rs3812426	G	A	5583	0.106447	0.0224159	2.71687e-06	-0.00020468	0.000179909	0.255251
Eisenbergiella	rs4462860	G	A	5460	0.0939071	0.0201104	4.16221e-06	2.31137e-05	0.000161861	0.886449
Bilophila	rs11069458	T	C	12856	-0.0680947	0.015503	7.71547e-06	0.000202757	0.000203493	0.319064
Bilophila	rs116261629	G	C	11276	0.128112	0.0261358	8.62329e-07	0.000441733	0.000309869	0.154
Bilophila	rs1241171	G	A	12856	-0.0692654	0.0150148	4.24037e-06	-0.00016744	0.000187348	0.371465
Bilophila	rs1571225	C	T	12854	0.0826826	0.0170621	1.12289e-06	-0.000218752	0.000220451	0.321055
Bilophila	rs1917709	A	T	10886	0.118509	0.026742	7.36957e-06	9.47498e-06	0.000302015	0.974972
Bilophila	rs1969927	G	A	12777	0.0564589	0.0126935	9.0722e-06	-5.9951e-05	0.000154379	0.697766
Bilophila	rs2713349	A	T	12853	0.0617228	0.0140174	8.63249e-06	-0.000267163	0.000172429	0.121284
Bilophila	rs2728491	G	T	12856	-0.0627416	0.0139456	6.33255e-06	0.000192049	0.000170545	0.260128
Bilophila	rs3827020	C	T	12628	0.0766479	0.0160642	1.78875e-06	6.87401e-05	0.000203212	0.735162
Bilophila	rs4798126	G	A	12777	0.073288	0.016799	7.14662e-06	-0.000104076	0.000215831	0.629657
Bilophila	rs542415	T	C	12777	-0.0613623	0.0133436	4.70948e-06	0.0003538	0.000161219	0.0281981
Bilophila	rs60178956	G	A	12777	-0.0624818	0.0141485	8.05619e-06	-0.000264362	0.000173933	0.128536
Bilophila	rs6793291	C	A	11051	0.112729	0.0241633	3.1132e-06	0.000106657	0.000260205	0.681882
Bilophila	rs72676854	T	C	11616	0.123209	0.026882	5.62268e-06	0.000314664	0.000309813	0.309793
Bilophila	rs7802841	C	A	12856	0.0670097	0.0137701	1.76952e-06	-1.65955e-05	0.000164369	0.919578
Bilophila	rs9899990	A	G	12088	-0.102702	0.0233878	9.06691e-06	0.000290608	0.000279178	0.297904
Alistipes	rs1107244	G	A	17571	0.0758558	0.0171182	3.59059e-06	0.000133015	0.000270296	0.622641
Alistipes	rs11769002	G	A	17571	-0.0528793	0.0109389	1.44962e-06	-4.34175e-05	0.000155378	0.779915
Alistipes	rs11958296	A	G	16214	-0.0981222	0.0218272	9.29574e-06	-7.63713e-06	0.000291108	0.97907
Alistipes	rs12990744	C	T	16694	-0.0776618	0.0172986	8.20725e-06	0.000319834	0.000236666	0.176565
Alistipes	rs1689282	A	C	17090	-0.0520061	0.0113942	5.27578e-06	-3.47276e-05	0.000161757	0.830009
Alistipes	rs2290844	C	T	17571	0.0813969	0.0191632	9.10135e-06	-9.35605e-05	0.000286532	0.744026
Alistipes	rs2450745	A	C	17571	-0.080524	0.0184702	7.11836e-06	0.000229021	0.000266232	0.389662
Alistipes	rs2875322	T	C	17459	-0.0580945	0.0131432	8.77703e-06	0.000143331	0.000187615	0.44489
Alistipes	rs34417064	A	G	17570	-0.048202	0.0106868	7.00749e-06	3.4102e-05	0.000151651	0.822079
Alistipes	rs4810359	A	G	17380	-0.0652428	0.0146155	7.49669e-06	0.000102632	0.000208023	0.62175
Alistipes	rs62576416	T	C	17564	0.0492647	0.0109733	7.50368e-06	-0.000134045	0.000155617	0.389031
Alistipes	rs67281112	G	C	17090	0.0634575	0.0137846	3.91578e-06	-0.000102995	0.000183698	0.575017
Alistipes	rs67705352	T	G	17567	-0.0532404	0.0110864	1.65123e-06	-0.000212576	0.000157678	0.177605
Alistipes	rs7129639	C	A	17571	-0.0524955	0.0109584	1.78422e-06	9.42109e-05	0.000157109	0.548738
Alistipes	rs8130320	A	G	17571	-0.049002	0.010717	4.83612e-06	-0.000163889	0.000152701	0.283152
FamilyXIIIAD3011group	rs11126423	C	T	13735	0.0904399	0.0196301	5.91249e-06	0.000272019	0.000255544	0.287117
FamilyXIIIAD3011group	rs11736617	G	A	13778	-0.0759493	0.0172101	9.02048e-06	-0.000174963	0.000233298	0.453282
FamilyXIIIAD3011group	rs12812672	T	C	13565	-0.096065	0.020828	2.55807e-06	8.27344e-05	0.000263975	0.753963
FamilyXIIIAD3011group	rs12911842	A	T	14125	-0.0811976	0.0183335	6.90824e-06	-0.000529903	0.000230931	0.0217545
FamilyXIIIAD3011group	rs149302	T	C	14192	-0.0645635	0.0143225	7.4818e-06	-0.000250095	0.00018645	0.179808
FamilyXIIIAD3011group	rs16840310	A	G	14201	-0.0608052	0.0122149	6.75113e-07	-0.000145177	0.000158425	0.359468
FamilyXIIIAD3011group	rs16940167	C	T	14201	0.0732552	0.0159898	3.90837e-06	0.000142958	0.000209293	0.494576
FamilyXIIIAD3011group	rs17156849	G	A	13352	-0.112891	0.0245292	4.19171e-06	-8.62494e-05	0.000290841	0.766809
FamilyXIIIAD3011group	rs62029761	A	G	9655	0.128753	0.0276002	3.89083e-06	7.45426e-05	0.000330382	0.821493
FamilyXIIIAD3011group	rs62200412	C	T	13661	-0.0800851	0.0163834	5.80219e-07	0.00016844	0.000208235	0.418576
FamilyXIIIAD3011group	rs72730932	C	A	13102	-0.0899559	0.0177107	6.88766e-07	-8.07325e-05	0.00020972	0.700272
FamilyXIIIAD3011group	rs739451	C	T	14197	0.0649589	0.0147534	7.8781e-06	9.68289e-05	0.00018903	0.608482
FamilyXIIIAD3011group	rs9276029	A	G	13566	-0.0811384	0.0185669	8.92766e-06	-0.000815891	0.000221175	0.000225258
FamilyXIIIAD3011group	rs9837139	A	G	13527	0.10752	0.0240482	8.70808e-06	-0.000395275	0.000307768	0.199028
FamilyXIIIAD3011group	rs9852893	C	G	14184	0.0657834	0.0129056	3.87539e-07	9.3186e-05	0.000166519	0.575745
LachnospiraceaeUCG004	rs11128180	A	G	14466	0.0648288	0.0140126	4.51737e-06	-0.000182863	0.000178681	0.306117
LachnospiraceaeUCG004	rs12072562	T	C	9176	0.133104	0.0303566	7.0737e-06	-0.000244494	0.000323992	0.450472
LachnospiraceaeUCG004	rs12202257	G	A	14448	-0.0550876	0.0124186	7.02875e-06	-3.75725e-05	0.000157715	0.811703
LachnospiraceaeUCG004	rs12673420	G	A	14463	0.0554351	0.0118375	2.98079e-06	7.80717e-05	0.000153757	0.611622
LachnospiraceaeUCG004	rs12747809	G	A	14464	-0.062197	0.0125685	8.64875e-07	-0.000129149	0.000163147	0.428587
LachnospiraceaeUCG004	rs12894272	A	G	14463	0.0579792	0.0125229	4.33949e-06	1.97287e-05	0.000161511	0.90278
LachnospiraceaeUCG004	rs233486	A	G	13710	-0.0799088	0.017766	6.28457e-06	-0.000159357	0.000222236	0.473337
LachnospiraceaeUCG004	rs2444793	C	T	14463	-0.0542433	0.0118188	4.77076e-06	-0.000154502	0.000152737	0.311753
LachnospiraceaeUCG004	rs2706242	G	C	14026	-0.0901399	0.0199712	9.83848e-06	0.000252441	0.000259404	0.330475
LachnospiraceaeUCG004	rs2726805	A	G	14466	0.0548397	0.0120844	6.30399e-06	-3.42011e-06	0.000155497	0.982452
LachnospiraceaeUCG004	rs2882478	G	A	14466	-0.0577091	0.0118338	1.20811e-06	7.89606e-05	0.000153656	0.607337
LachnospiraceaeUCG004	rs35182105	A	G	13170	-0.109724	0.024221	4.86508e-06	-6.29286e-05	0.000297424	0.832436
LachnospiraceaeUCG004	rs62256516	G	A	14026	0.0592366	0.0132222	9.84509e-06	-1.94239e-05	0.000174151	0.911193
LachnospiraceaeUCG004	rs6656451	C	T	14458	-0.05436	0.011947	5.56781e-06	6.17549e-06	0.000152332	0.967663
LachnospiraceaeUCG004	rs7629954	A	G	12568	0.108441	0.023825	5.77222e-06	0.000398688	0.00029487	0.176351
Veillonella	rs11141494	G	A	9291	-0.0783421	0.0174393	9.74642e-06	-7.74752e-05	0.000184426	0.674422
Veillonella	rs11614532	G	C	8411	0.0744538	0.0165214	7.12638e-06	4.65787e-05	0.000161878	0.773546
Veillonella	rs12679709	C	G	9290	-0.0793499	0.0164818	1.77579e-06	0.000176062	0.00016772	0.293839
Veillonella	rs1882878	A	G	9282	-0.0768966	0.0163908	2.98089e-06	0.000182556	0.000173095	0.291583
Veillonella	rs2013594	T	C	9283	-0.0720698	0.0155153	3.42129e-06	0.000391688	0.000162795	0.0161276
Veillonella	rs55807413	A	G	8610	0.107329	0.0237633	5.51435e-06	-3.6958e-05	0.00022813	0.871303
Veillonella	rs62376424	C	T	8999	-0.0762216	0.0163499	3.65453e-06	4.30526e-05	0.000161125	0.789316
Veillonella	rs6656807	A	G	8999	0.0703062	0.0153954	5.49694e-06	-0.000300489	0.000157404	0.0562587
Veillonella	rs7359080	C	A	6189	-0.135391	0.030352	7.39902e-06	-9.08088e-05	0.000253698	0.720387
Veillonella	rs742016	A	G	9279	-0.0688571	0.0149769	4.65692e-06	0.000138615	0.000153744	0.367273
Veillonella	rs7645873	A	T	9286	0.0761385	0.0164228	3.11802e-06	-8.10174e-05	0.000167356	0.628314
Blautia	rs11149971	C	T	16255	0.117605	0.02339	1.03934e-06	0.000258816	0.00033521	0.440055
Blautia	rs113271346	C	T	17465	0.0782682	0.0172116	6.85386e-06	0.000175456	0.00024926	0.48149
Blautia	rs117001700	T	C	4965	0.196414	0.0441122	8.83912e-06	0.000672137	0.000338082	0.0468026
Blautia	rs12453000	C	T	17815	0.0625335	0.0129987	1.26117e-06	-4.85879e-05	0.000186295	0.794239
Blautia	rs16892041	T	C	18276	-0.0622605	0.0141804	8.82028e-06	-8.44034e-05	0.000209893	0.687592
Blautia	rs2788271	T	G	18276	-0.0575596	0.0133492	7.16388e-06	-0.000117006	0.000203216	0.564768
Blautia	rs3005511	A	G	18276	0.0501085	0.0110768	6.18905e-06	-0.000100772	0.00016081	0.530884
Blautia	rs4926264	T	C	18276	0.0826207	0.0178239	5.10293e-06	-0.000159135	0.000296385	0.591325
Blautia	rs67794373	C	T	18158	0.0601709	0.0123443	1.00003e-06	-3.05534e-05	0.000181431	0.866267
Blautia	rs682885	A	G	18274	-0.0493376	0.0107359	4.4908e-06	9.48606e-05	0.000154978	0.540479
Blautia	rs72973581	A	G	12764	0.125169	0.0265408	1.73934e-06	0.000336019	0.000318807	0.291888
Blautia	rs7860714	A	G	18162	-0.0502178	0.0109853	4.09147e-06	-0.000209417	0.00016213	0.196477
Dorea	rs11150408	T	G	17215	0.0488254	0.0109063	7.05777e-06	0.000200764	0.000152065	0.18675
Dorea	rs12216169	T	A	16086	0.0881722	0.0193683	5.33123e-06	8.92568e-05	0.000266329	0.737522
Dorea	rs12537781	T	C	17608	-0.055544	0.0125223	9.15137e-06	-0.000168229	0.0001723	0.328881
Dorea	rs13279148	G	A	17605	0.0715309	0.0150878	2.25283e-06	-0.00019246	0.00020853	0.356041
Dorea	rs1899291	C	T	17609	0.0697217	0.0150285	4.56686e-06	0.000290509	0.000227072	0.200768
Dorea	rs3005511	A	G	17610	0.0516127	0.0112852	5.28702e-06	-0.000100772	0.00016081	0.530884
Dorea	rs345219	T	G	17215	-0.0497368	0.0112621	8.8006e-06	2.77581e-05	0.000159866	0.862154
Dorea	rs3752849	G	A	5322	0.163846	0.036608	7.68057e-06	-0.000536615	0.000396828	0.176293
Dorea	rs4793307	C	T	17600	0.0574165	0.0122472	4.0069e-06	3.01446e-05	0.000172438	0.861226
Dorea	rs62503162	A	G	16210	-0.0974091	0.0194379	7.46605e-07	-0.000145804	0.000266508	0.584316
Dorea	rs62583469	T	A	16819	-0.0634136	0.0142227	5.77508e-06	-0.000156797	0.000189232	0.407334
Dorea	rs73729431	C	T	9596	-0.13745	0.0299983	3.1674e-06	0.000197373	0.000332173	0.552386
Dorea	rs78772518	A	C	10858	0.13826	0.0283609	3.38015e-06	0.000304418	0.000348462	0.382335
Barnesiella	rs11155559	T	C	13383	0.0956023	0.0212961	8.91914e-06	0.000207223	0.000264255	0.432936
Barnesiella	rs113258194	A	G	13945	0.098992	0.0214121	7.31119e-06	0.000592888	0.00028189	0.0354438
Barnesiella	rs12909713	C	T	14205	-0.0550716	0.0120039	4.94527e-06	-0.000100859	0.000153379	0.510808
Barnesiella	rs13242616	T	C	13945	-0.0583747	0.0123176	2.29017e-06	-1.27345e-05	0.000160988	0.936952
Barnesiella	rs199035	G	A	13945	0.0559495	0.0119716	3.00294e-06	-1.54706e-05	0.000152671	0.919286
Barnesiella	rs2057922	G	C	14208	0.0915241	0.0194623	3.82634e-06	4.33376e-05	0.000253849	0.864442
Barnesiella	rs2276875	A	G	13893	-0.0697176	0.0139537	4.65027e-07	-0.000279243	0.000175044	0.110652
Barnesiella	rs2428166	G	A	8091	-0.165859	0.0337309	8.50874e-07	8.57298e-05	0.000331645	0.796022
Barnesiella	rs28418786	C	G	13698	-0.0791324	0.0174957	6.47627e-06	2.6963e-05	0.000221892	0.903284
Barnesiella	rs28479800	A	T	12399	-0.09152	0.0210002	7.93418e-06	0.000112053	0.000262433	0.669397
Barnesiella	rs35177866	A	G	13394	0.0917125	0.0190133	2.94763e-06	-0.000197822	0.000235992	0.401885
Barnesiella	rs60316894	C	T	12717	-0.121478	0.025184	1.19064e-06	0.000109743	0.000324414	0.735152
Barnesiella	rs62251337	A	G	13945	-0.0690763	0.0149374	4.24161e-06	-0.000416486	0.000182402	0.0224109
Barnesiella	rs72684847	T	C	12984	-0.114369	0.0253873	6.76169e-06	0.000182052	0.000318736	0.567886
Barnesiella	rs76181748	C	T	14201	-0.0778559	0.017164	6.7766e-06	2.84609e-06	0.000219318	0.989646
Barnesiella	rs77455852	T	G	13394	-0.0891491	0.0195601	3.16354e-06	4.71064e-05	0.000231086	0.838473
Barnesiella	rs79795328	A	G	13657	-0.0818645	0.0176441	4.23302e-06	-4.40895e-05	0.000221541	0.842253
Desulfovibrio	rs12031543	T	C	8855	-0.127185	0.0281887	6.54764e-06	-0.000592013	0.000325889	0.0692771
Desulfovibrio	rs1294544	A	C	9241	0.0688782	0.0153635	7.77587e-06	-5.03639e-05	0.000159477	0.752149
Desulfovibrio	rs13066142	G	A	9241	0.119141	0.0250891	3.78665e-06	-0.000316942	0.000275551	0.250058
Desulfovibrio	rs16863365	A	G	8776	0.109402	0.0226964	1.7945e-06	-0.000299802	0.000225832	0.184329
Desulfovibrio	rs2032031	A	G	9241	-0.0654931	0.0148681	9.14277e-06	-0.000119848	0.000152645	0.432371
Desulfovibrio	rs2590913	G	A	7225	0.154496	0.0339396	6.65421e-06	0.00065402	0.000278288	0.0187659
Desulfovibrio	rs2853179	C	T	8949	0.0811971	0.0174234	2.42439e-06	4.89664e-05	0.000180738	0.78645
Desulfovibrio	rs4797774	G	A	3476	0.212582	0.0470044	5.64315e-06	0.000263798	0.000368161	0.473664
Desulfovibrio	rs6580353	T	C	9241	0.0770979	0.0169735	4.93857e-06	0.000138366	0.000185566	0.455885
Desulfovibrio	rs72647089	T	G	8985	-0.106594	0.0239337	8.29763e-06	0.000157671	0.000256111	0.538135
Desulfovibrio	rs7729080	C	A	9241	-0.070287	0.0157691	9.95869e-06	0.000100946	0.000163332	0.536546
Akkermansia	rs11184341	G	C	11863	0.0655855	0.0142236	4.06353e-06	-0.000261153	0.000170683	0.126007
Akkermansia	rs111862613	T	C	11620	0.0911199	0.0196748	3.39236e-06	-0.000225433	0.00020501	0.271498
Akkermansia	rs117107102	A	G	4974	0.204406	0.0431629	3.01139e-06	3.79871e-05	0.000381102	0.920601
Akkermansia	rs11729256	T	C	11860	0.0750473	0.0150184	6.58393e-07	-0.000254799	0.000173381	0.141673
Akkermansia	rs12908520	G	A	11862	0.061772	0.0130954	2.26482e-06	0.000239855	0.00015335	0.117794
Akkermansia	rs2602429	C	T	11689	0.0745352	0.0156201	2.71569e-06	-0.000330497	0.000184921	0.0739009
Akkermansia	rs3995795	C	T	11689	0.0641175	0.0140999	5.21945e-06	2.94098e-05	0.000164944	0.858486
Akkermansia	rs4242783	G	A	11689	0.0685454	0.0147701	2.99799e-06	-8.13932e-05	0.000172946	0.637906
Akkermansia	rs4936098	A	G	11857	0.0649225	0.0135934	1.10359e-06	0.000127228	0.000157514	0.419252
Akkermansia	rs61779207	G	A	11590	-0.0760539	0.0167769	6.32116e-06	0.000140481	0.00019691	0.475582
Akkermansia	rs74542928	T	C	11215	0.112623	0.0236434	1.4802e-06	-0.000265895	0.000252898	0.293079
Akkermansia	rs9349825	A	G	11857	-0.0703407	0.0147133	2.59886e-06	-0.000111069	0.000173226	0.521408
Akkermansia	rs941682	G	A	11808	-0.0632957	0.0143777	9.17126e-06	-0.000233031	0.00017046	0.171605
Eggerthella	rs112205261	T	C	5036	-0.188618	0.0403613	3.34648e-06	0.000405861	0.000308223	0.187914
Eggerthella	rs13070736	A	C	5147	-0.121331	0.0272024	7.61915e-06	0.000104417	0.000218437	0.632638
Eggerthella	rs1784446	G	A	5147	0.0907728	0.0198096	5.23136e-06	-3.08286e-05	0.000153452	0.840776
Eggerthella	rs2223081	G	A	5147	0.102572	0.0221108	3.88889e-06	7.77036e-05	0.000173908	0.655013
Eggerthella	rs2240838	A	G	5147	0.0980582	0.0197653	7.36205e-07	5.12878e-05	0.000154677	0.740207
Eggerthella	rs2877457	G	A	5083	-0.093486	0.0210208	9.02708e-06	0.00013115	0.000166868	0.431899
Eggerthella	rs3851328	T	G	5147	-0.107774	0.0236527	4.17589e-06	3.82277e-05	0.000179348	0.831211
Eggerthella	rs4985746	G	A	4906	0.110522	0.0247653	5.71461e-06	-1.18976e-05	0.000182925	0.948141
Eggerthella	rs6430926	C	T	5147	0.0879736	0.0197127	8.37122e-06	-3.98475e-05	0.000152028	0.793239
Eggerthella	rs67490567	T	C	5083	0.108495	0.0245457	8.94216e-06	0.000123848	0.000196911	0.529378
Eggerthella	rs76663501	C	T	4814	0.175349	0.0378576	4.82574e-06	3.14934e-05	0.000264015	0.905048
Butyricimonas	rs11228830	A	G	8974	0.135265	0.0298411	6.55162e-06	1.21127e-06	0.000296098	0.996736
Butyricimonas	rs113054641	G	A	9949	-0.144881	0.0274574	1.73694e-07	0.000614985	0.00030261	0.0421269
Butyricimonas	rs12304031	G	A	10658	-0.086278	0.0196846	6.70067e-06	-0.00020745	0.000226862	0.36049
Butyricimonas	rs12458763	A	C	10383	0.122037	0.0269587	6.36646e-06	0.00036695	0.000287356	0.201608
Butyricimonas	rs1701950	G	C	9875	-0.105056	0.0241047	7.67917e-06	0.000240559	0.000250449	0.336797
Butyricimonas	rs1862649	G	A	10123	0.113124	0.0248176	4.76256e-06	-0.000166681	0.000267907	0.533839
Butyricimonas	rs2114713	G	T	10734	0.062721	0.0138998	6.87713e-06	-5.68151e-05	0.000154093	0.712348
Butyricimonas	rs2642760	G	C	10634	0.0713357	0.0145396	8.5808e-07	7.0938e-05	0.000157719	0.652872
Butyricimonas	rs270727	G	C	10634	-0.0694173	0.0150795	5.38157e-06	-0.000176115	0.000167455	0.292931
Butyricimonas	rs326049	C	G	10557	0.0759694	0.0167617	8.1865e-06	0.000130851	0.000187532	0.485333
Butyricimonas	rs62130338	G	A	10557	-0.0732608	0.0158324	3.8981e-06	-6.36869e-05	0.000183683	0.728801
Butyricimonas	rs62390301	T	C	10634	-0.0872983	0.0174893	7.41905e-07	-1.28854e-05	0.000190829	0.946165
Butyricimonas	rs7083431	A	C	10737	0.0703539	0.0144439	8.8546e-07	-9.26196e-05	0.000159466	0.561368
Butyricimonas	rs71428626	G	T	9776	-0.133188	0.0289905	4.80413e-06	0.000489053	0.000304712	0.108502
Butyricimonas	rs72814525	A	G	10736	0.0664154	0.0149766	8.24599e-06	0.000299134	0.000163564	0.0674233
Butyricimonas	rs782080	T	A	10733	0.0653488	0.0137973	2.23398e-06	0.000296877	0.00015453	0.0547117
Butyricimonas	rs78453362	A	G	8207	-0.14948	0.0327073	4.0581e-06	-0.000317094	0.000343522	0.355972
Butyricimonas	rs9657374	C	T	10737	0.0680719	0.0148172	4.50359e-06	0.000229403	0.000165076	0.164625
FamilyXIIIUCG001	rs112362903	A	G	8579	-0.149047	0.0333271	7.8777e-06	-9.23842e-05	0.000359606	0.797253
FamilyXIIIUCG001	rs116979587	T	A	11989	-0.121679	0.0260821	3.04638e-06	6.09742e-05	0.000294069	0.83574
FamilyXIIIUCG001	rs12049454	T	C	12748	-0.0647298	0.0134065	1.17378e-06	-8.40249e-05	0.000164175	0.608791
FamilyXIIIUCG001	rs1426266	T	C	12751	-0.0665521	0.0137151	1.24935e-06	-0.000324407	0.000166288	0.0510728
FamilyXIIIUCG001	rs2276529	C	G	12748	-0.0759406	0.0165099	5.35677e-06	-9.48992e-05	0.000205836	0.644769
FamilyXIIIUCG001	rs3842897	G	A	12407	-0.112639	0.0242751	5.19705e-06	3.77387e-05	0.000292545	0.897357
FamilyXIIIUCG001	rs62414802	C	T	12750	-0.0611904	0.013457	4.29181e-06	0.000320929	0.000159834	0.044656
FamilyXIIIUCG001	rs7119679	G	A	12445	-0.0809085	0.0174782	3.52494e-06	0.000211354	0.0002168	0.329621
FamilyXIIIUCG001	rs76463770	A	G	5651	0.19313	0.0419866	3.77476e-06	-0.000387879	0.000357843	0.278394
FamilyXIIIUCG001	rs8076666	A	G	12265	0.088655	0.0198094	8.0183e-06	-0.00020209	0.000246578	0.412457
Eubacteriumbrachygroup	rs112617308	T	C	4001	-0.170873	0.0362844	2.38033e-06	-0.000325112	0.000253279	0.199277
Eubacteriumbrachygroup	rs12151423	A	G	3854	0.101329	0.0227324	9.2705e-06	0.000235243	0.000152579	0.123129
Eubacteriumbrachygroup	rs13139592	T	C	3842	-0.145997	0.0327192	7.96753e-06	0.000120565	0.000210973	0.567681
Eubacteriumbrachygroup	rs1384962	A	G	4001	0.120888	0.0266264	6.99292e-06	-6.52347e-05	0.000182457	0.720692
Eubacteriumbrachygroup	rs2913110	C	T	4001	0.105143	0.022942	4.55806e-06	-3.0732e-05	0.000154109	0.841936
Eubacteriumbrachygroup	rs4862235	G	A	4000	0.104806	0.0225751	3.73143e-06	-0.000121708	0.0001542	0.429945
Eubacteriumbrachygroup	rs62348779	T	C	3827	-0.201481	0.043286	3.78122e-06	-0.000268519	0.000291286	0.356611
Eubacteriumbrachygroup	rs6591893	G	A	3999	0.108225	0.0240319	7.34344e-06	0.000229164	0.000164152	0.162701
Eubacteriumbrachygroup	rs720439	A	G	4001	-0.111927	0.0251252	7.02827e-06	-7.32336e-05	0.000175818	0.677022
Eubacteriumbrachygroup	rs73199919	T	C	3008	-0.236717	0.0531335	8.15524e-06	8.19069e-05	0.000306155	0.789058
Eubacteriumbrachygroup	rs9613196	T	A	3004	-0.238718	0.0528561	4.98786e-06	-0.000188508	0.000308909	0.541704
Clostridiumsensustricto1	rs11264403	G	A	7285	-0.139062	0.0334454	7.75544e-06	-0.000364957	0.000366027	0.318727
Clostridiumsensustricto1	rs115807074	A	G	4229	-0.22736	0.0492575	4.31688e-06	-0.000319325	0.000362206	0.377988
Clostridiumsensustricto1	rs11586026	A	T	13095	0.110967	0.0250498	8.84988e-06	-0.000108045	0.000304632	0.722835
Clostridiumsensustricto1	rs116847295	C	T	12910	0.110021	0.0246032	4.58118e-06	-0.00011298	0.000324884	0.728023
Clostridiumsensustricto1	rs12341505	G	A	14118	0.0810718	0.0180121	4.82174e-06	-0.000207282	0.000217888	0.341442
Clostridiumsensustricto1	rs12490337	C	G	14121	-0.0616879	0.0137581	7.49465e-06	-0.000263185	0.000177696	0.138582
Clostridiumsensustricto1	rs2795528	G	A	6366	-0.184315	0.0392204	2.7204e-06	0.000522418	0.000324604	0.10753
Clostridiumsensustricto1	rs2817172	C	T	13658	0.058139	0.0124492	2.76655e-06	-5.82087e-05	0.000157917	0.712425
Clostridiumsensustricto1	rs550843	T	C	14102	-0.0783246	0.0169209	2.05071e-06	-0.000180018	0.000233395	0.440528
Escherichia.Shigella	rs112767262	T	C	11771	0.0732963	0.0163589	8.20636e-06	1.26132e-05	0.000195204	0.94848
Escherichia.Shigella	rs113127095	A	G	8433	0.151009	0.0323434	3.33349e-06	-5.55252e-05	0.000320079	0.86228
Escherichia.Shigella	rs113513883	A	G	6280	0.172283	0.038041	5.27716e-06	-0.000496171	0.000324414	0.126157
Escherichia.Shigella	rs1154904	A	G	12002	-0.0613376	0.0130644	3.03751e-06	0.00016051	0.000152284	0.291878
Escherichia.Shigella	rs11706043	T	A	12001	0.075657	0.0164155	5.87272e-06	0.000441821	0.000198364	0.0259263
Escherichia.Shigella	rs117092367	A	T	10304	0.117362	0.0264533	9.65021e-06	3.93116e-05	0.000284084	0.88994
Escherichia.Shigella	rs118526	C	A	11853	-0.0594401	0.013598	7.99566e-06	5.70657e-05	0.00015455	0.711951
Escherichia.Shigella	rs2267739	G	C	11853	0.115505	0.0237628	1.42478e-06	0.00020802	0.000292625	0.477163
Escherichia.Shigella	rs2798105	A	G	11296	-0.100851	0.0222045	8.24501e-06	-0.000347694	0.000259653	0.180547
Escherichia.Shigella	rs35555519	C	G	12002	0.101976	0.0222883	4.92332e-06	-0.000109143	0.000277029	0.693597
Escherichia.Shigella	rs4731451	G	A	12001	-0.0609885	0.0135157	7.4731e-06	1.92363e-05	0.000158195	0.903217
Escherichia.Shigella	rs57024273	T	C	11853	0.0626172	0.0139919	9.70464e-06	-0.000475739	0.000168501	0.00475259
Escherichia.Shigella	rs592299	T	C	11995	-0.0592004	0.0129486	4.76927e-06	-0.000279527	0.000152328	0.0665013
Escherichia.Shigella	rs73208162	A	G	11073	-0.119296	0.024839	2.19391e-06	0.000329766	0.000296589	0.266198
Escherichia.Shigella	rs7502686	G	C	9990	-0.136384	0.0302576	5.90386e-06	0.000559143	0.000323365	0.0837857
DefluviitaleaceaeUCG011	rs112893842	T	C	8183	0.11381	0.0232806	1.44535e-06	0.000425881	0.00023023	0.0643413
DefluviitaleaceaeUCG011	rs1582238	T	C	7983	0.0805036	0.0167257	1.56775e-06	0.000102284	0.000162256	0.52844
DefluviitaleaceaeUCG011	rs28696126	A	T	7811	-0.106503	0.0238473	6.62806e-06	-3.6936e-05	0.000226574	0.870503
DefluviitaleaceaeUCG011	rs2892880	G	A	8182	0.0817755	0.0181686	6.82881e-06	-0.000427787	0.000178717	0.0166821
DefluviitaleaceaeUCG011	rs4344384	G	T	8180	0.0715978	0.0156309	4.83238e-06	0.00017112	0.000152453	0.261676
DefluviitaleaceaeUCG011	rs4677103	A	G	7983	0.0977912	0.0197263	9.59557e-07	6.28232e-05	0.000197483	0.750395
DefluviitaleaceaeUCG011	rs55658617	T	C	6663	0.174369	0.0362226	2.15292e-06	5.34235e-05	0.000280721	0.849068
DefluviitaleaceaeUCG011	rs72731813	C	T	7767	-0.147383	0.0293796	4.33116e-07	8.914e-05	0.000276184	0.74688
DefluviitaleaceaeUCG011	rs9608282	T	G	7716	0.142939	0.0299793	2.52045e-06	9.11284e-05	0.000286293	0.750253
DefluviitaleaceaeUCG011	rs9725395	A	G	8011	-0.13834	0.029554	3.51921e-06	-0.000140401	0.00028189	0.618435
RuminococcaceaeUCG009	rs113006825	T	C	7165	-0.0928893	0.0208035	7.97701e-06	-0.000400511	0.000186425	0.0316847
RuminococcaceaeUCG009	rs12508214	C	T	7511	-0.0774649	0.0168937	4.75487e-06	-0.000240131	0.000160282	0.134088
RuminococcaceaeUCG009	rs138460696	A	G	6865	0.139274	0.0315794	9.80841e-06	-0.000419587	0.000289291	0.146948
RuminococcaceaeUCG009	rs1550196	G	A	7389	0.130842	0.0262478	1.13288e-06	0.000428428	0.00025738	0.0959997
RuminococcaceaeUCG009	rs2058609	A	G	7510	0.0816464	0.017472	3.12485e-06	-2.43812e-05	0.000159558	0.878553
RuminococcaceaeUCG009	rs2192926	A	G	7511	-0.089048	0.0192989	4.87746e-06	0.00027847	0.000179914	0.121672
RuminococcaceaeUCG009	rs4079028	C	T	7480	0.0915623	0.019936	3.28244e-06	0.000189715	0.000186835	0.309907
RuminococcaceaeUCG009	rs4708333	T	G	7511	-0.084033	0.0174757	1.56246e-06	0.00014171	0.000165474	0.391783
RuminococcaceaeUCG009	rs61779334	G	C	6865	-0.138137	0.0292072	1.94241e-06	0.000472726	0.000261581	0.0707343
RuminococcaceaeUCG009	rs6952765	G	A	7511	0.0732099	0.0166777	8.13062e-06	0.000121441	0.000153314	0.428302
RuminococcaceaeUCG009	rs758191	T	G	5829	0.17702	0.0375113	9.00992e-06	0.000157317	0.000348211	0.651421
RuminococcaceaeUCG009	rs78410648	A	G	7510	0.120989	0.0277317	9.67203e-06	0.000476961	0.000264496	0.0713444
RuminococcaceaeUCG009	rs8009993	G	C	7389	-0.135936	0.0244857	4.42176e-08	0.000334579	0.000249301	0.179575
RuminococcaceaeUCG009	rs9558661	T	C	7480	-0.0897823	0.0200739	7.00847e-06	9.68729e-05	0.000191267	0.61252
Ruminiclostridium9	rs113048721	C	G	16719	0.0600735	0.0132737	4.10352e-06	0.000182426	0.000175962	0.29986
Ruminiclostridium9	rs115044523	G	A	16107	-0.0980026	0.0202616	2.37202e-06	-0.000464537	0.000270882	0.0863635
Ruminiclostridium9	rs12040548	G	T	16721	0.0570422	0.0122359	3.14872e-06	-9.88217e-06	0.00017094	0.953899
Ruminiclostridium9	rs12419854	T	A	16027	-0.0727975	0.0155594	3.17992e-06	8.53626e-05	0.000225724	0.705302
Ruminiclostridium9	rs55875763	G	C	16725	-0.0545331	0.0112974	1.60268e-06	0.000121025	0.000155567	0.43659
Ruminiclostridium9	rs57665991	C	G	16725	-0.0641507	0.0123339	2.07274e-07	0.000329658	0.000165704	0.046653
Ruminiclostridium9	rs6082461	A	C	16650	0.0586425	0.0131004	4.86594e-06	0.000420426	0.000185728	0.023595
Ruminiclostridium9	rs7137760	C	T	16722	0.050797	0.0112182	7.06911e-06	-8.97583e-05	0.000154497	0.56126
Ruminiclostridium9	rs73592673	A	T	15493	-0.081629	0.0169515	2.13971e-06	-0.000197509	0.000209216	0.34515
Ruminiclostridium9	rs74303178	T	C	16706	0.0532742	0.0119274	7.91566e-06	7.49587e-05	0.000167099	0.653729
Ruminiclostridium9	rs78191726	T	C	16039	0.0944998	0.0210206	7.58287e-06	0.000374558	0.000266575	0.16
Ruminiclostridium9	rs79082720	C	G	16094	0.0928576	0.0204871	6.46935e-06	-9.28318e-05	0.000275648	0.736285
Ruminiclostridium9	rs918449	A	G	16725	-0.0950908	0.0197177	2.55994e-06	-0.000213048	0.000294852	0.46995
Ruminiclostridium9	rs9522712	T	C	16725	0.0699728	0.0154939	4.65962e-06	-0.000270399	0.00020818	0.19399
Ruminiclostridium9	rs9809789	C	T	16025	-0.0717454	0.0159673	8.71968e-06	-1.0934e-05	0.000216077	0.959643
Sellimonas	rs113379006	T	C	3154	-0.162759	0.0357025	7.20777e-06	-3.44793e-05	0.000216179	0.873279
Sellimonas	rs17657328	C	T	3154	0.114571	0.0253618	8.25164e-06	0.000192398	0.000152718	0.207734
Sellimonas	rs2016057	A	C	3154	-0.125878	0.0256153	1.02698e-06	5.39516e-05	0.000155689	0.72894
Sellimonas	rs2187447	A	C	3028	0.243457	0.0527695	3.97806e-06	0.00023784	0.000301644	0.430418
Sellimonas	rs2371572	A	C	3154	0.127349	0.0250862	4.46357e-07	-0.000302507	0.000152294	0.046997
Sellimonas	rs41816	A	G	3154	0.132201	0.0291087	8.39372e-06	9.34256e-05	0.000174914	0.593257
Sellimonas	rs553697	T	C	3047	-0.153767	0.0339099	6.12773e-06	0.000393713	0.000203652	0.0532047
Sellimonas	rs56203279	T	C	3154	-0.124045	0.0269115	3.71999e-06	0.00028954	0.000162552	0.074879
Sellimonas	rs6433790	C	T	3095	-0.13853	0.0301698	3.97593e-06	0.000123789	0.000181833	0.49601
Sellimonas	rs72553859	G	C	3154	-0.150458	0.0332626	5.37687e-06	0.000370362	0.00020355	0.0688335
Sellimonas	rs7968030	A	T	3095	-0.12711	0.0280617	5.56417e-06	7.03194e-05	0.0001694	0.678063
Parabacteroides	rs114567323	T	C	5859	0.186478	0.0405199	5.65487e-06	0.000478511	0.000356241	0.179201
Parabacteroides	rs115602804	G	A	16394	0.10308	0.0222736	1.93059e-06	-0.000208725	0.000330922	0.528213
Parabacteroides	rs11965579	G	C	3890	0.162824	0.0381863	8.86592e-06	-0.000473881	0.000487643	0.331162
Parabacteroides	rs3860755	G	C	17294	0.0558784	0.0116625	1.71325e-06	0.000255076	0.000166038	0.124478
Parabacteroides	rs4236095	G	A	16383	0.0761961	0.0157042	1.93145e-06	-7.48561e-05	0.000220581	0.73434
Parabacteroides	rs60884758	C	T	17293	-0.0702667	0.0142249	5.70689e-07	-0.000119422	0.000201441	0.55329
Parabacteroides	rs6657302	T	C	16552	-0.10452	0.0225521	9.75699e-06	0.000165769	0.00032387	0.608764
Parabacteroides	rs72893646	A	T	16508	-0.0715594	0.0156668	8.83391e-06	7.47317e-05	0.000208376	0.719865
Parabacteroides	rs7298818	C	T	16510	0.0888832	0.0200902	8.53629e-06	4.73139e-05	0.000271036	0.86142
Sutterella	rs1145877	A	G	13251	-0.073548	0.0162413	7.19949e-06	0.000246811	0.000214578	0.250055
Sutterella	rs11591622	T	G	12604	-0.0688382	0.0151375	6.49857e-06	0.000159816	0.000176474	0.365145
Sutterella	rs13173038	A	G	13245	-0.0718076	0.0151627	2.72984e-06	6.47002e-06	0.000187616	0.97249
Sutterella	rs143438747	T	C	9368	-0.145793	0.0306867	3.28021e-06	3.17972e-05	0.000318109	0.920379
Sutterella	rs2050185	G	A	13243	0.0575138	0.0128766	7.96955e-06	4.76159e-05	0.000157545	0.762472
Sutterella	rs2321387	G	A	13252	-0.0592876	0.0124509	1.86519e-06	0.000216025	0.000153887	0.160383
Sutterella	rs2613606	C	T	13249	-0.0556794	0.0124117	7.2023e-06	-4.89442e-05	0.000153117	0.749231
Sutterella	rs607327	C	T	13251	0.0578334	0.0129053	6.6306e-06	-0.000134515	0.000156918	0.391318
Sutterella	rs62501473	G	A	12762	0.0694233	0.0149416	5.51851e-06	0.00022809	0.000176292	0.195729
Sutterella	rs7499539	A	G	13254	0.0617478	0.0130998	2.35769e-06	0.000153301	0.000165031	0.35293
Sutterella	rs7638039	T	C	13236	0.0645624	0.0143887	8.66397e-06	-0.000223461	0.000176696	0.205992
Sutterella	rs9350083	T	G	13254	-0.0593069	0.0133929	8.22778e-06	0.000232815	0.000164346	0.156598
Flavonifractor	rs114873521	C	T	9156	-0.130067	0.0294087	7.12522e-06	-0.000524356	0.000309819	0.0905587
Flavonifractor	rs11642826	G	C	8151	0.14686	0.0325191	6.64895e-06	0.000727572	0.000334676	0.0297091
Flavonifractor	rs11811696	T	C	10221	-0.116063	0.0241012	2.07346e-06	-5.57275e-05	0.000264268	0.832985
Flavonifractor	rs12030302	A	G	10805	-0.0692276	0.0137467	5.6084e-07	7.97307e-05	0.000152757	0.60171
Flavonifractor	rs12038887	C	G	10583	0.0942719	0.0211646	9.37203e-06	-4.36417e-05	0.000231883	0.850715
Flavonifractor	rs34066017	A	G	10705	0.0764294	0.0159789	1.52086e-06	5.92083e-05	0.00017296	0.732108
Flavonifractor	rs6761463	G	C	10805	-0.083392	0.0184596	8.10902e-06	0.000187022	0.000206424	0.364932
Flavonifractor	rs798674	G	C	10583	0.0637125	0.0141608	7.02229e-06	-0.000130794	0.000154905	0.398475
Flavonifractor	rs806808	T	C	10801	0.0667272	0.0136557	1.17972e-06	-3.45388e-05	0.000151747	0.819951
Coprobacter	rs11532348	C	T	6364	-0.103931	0.0226826	5.71184e-06	2.70517e-05	0.000187307	0.885165
Coprobacter	rs12684609	T	C	6364	0.100827	0.0220366	6.10177e-06	0.00030511	0.000194151	0.116065
Coprobacter	rs12996055	A	C	6570	0.0921817	0.0209405	8.07639e-06	-0.000245795	0.000177469	0.166051
Coprobacter	rs143662916	C	T	3083	0.253264	0.0540141	3.07252e-06	-0.000100337	0.000323043	0.756105
Coprobacter	rs189356	G	A	6763	0.0781125	0.0171916	6.26291e-06	9.33252e-05	0.000152211	0.539791
Coprobacter	rs213863	C	T	6798	-0.0887412	0.0188377	2.34883e-06	0.000337026	0.000169171	0.0463468
Coprobacter	rs28402691	T	C	6387	0.110695	0.0251199	9.55668e-06	8.20662e-05	0.000219035	0.707905
Coprobacter	rs305411	A	G	6777	0.129218	0.0264518	1.00906e-06	0.000317668	0.000241757	0.188847
Coprobacter	rs3828477	G	T	6798	-0.091218	0.019569	2.88974e-06	-0.000232976	0.000177515	0.189375
Coprobacter	rs5011652	G	C	6783	0.0899597	0.020001	5.5105e-06	-2.59137e-05	0.000177413	0.883871
Coprobacter	rs55672356	T	A	4903	-0.193354	0.0413815	2.7369e-06	0.000485539	0.000329707	0.14085
Coprobacter	rs72821405	T	C	6177	-0.147365	0.0319978	4.7576e-06	0.000170654	0.000273821	0.533132
Coprobacter	rs74919520	G	A	6387	0.125703	0.0276296	5.76326e-06	-3.02837e-06	0.000239468	0.98991
Coprobacter	rs76001613	C	G	3385	0.21591	0.0493019	9.12599e-06	9.91017e-06	0.000294054	0.973115
RuminococcaceaeUCG013	rs11581881	C	T	15730	0.0661211	0.0144736	4.72582e-06	-0.000392311	0.000201762	0.0518442
RuminococcaceaeUCG013	rs12189346	G	A	16470	0.0684961	0.014558	1.67955e-06	-0.00043192	0.000213783	0.0433461
RuminococcaceaeUCG013	rs12336782	T	C	16772	-0.0856047	0.0189311	8.60305e-06	0.000334334	0.000259392	0.197427
RuminococcaceaeUCG013	rs12485353	G	A	16771	-0.0607903	0.0130847	4.19379e-06	-0.000139397	0.000186849	0.455644
RuminococcaceaeUCG013	rs12781711	C	T	16772	-0.0656129	0.0117477	2.55301e-08	-0.000313417	0.000159545	0.0494789
RuminococcaceaeUCG013	rs16918863	A	C	12643	0.111491	0.0240157	4.15503e-06	-0.000519324	0.000316491	0.100823
RuminococcaceaeUCG013	rs1729063	G	C	16470	-0.0533411	0.0120757	9.63581e-06	-0.000100941	0.000165504	0.541927
RuminococcaceaeUCG013	rs2730183	G	A	16772	-0.0488692	0.0109907	8.43787e-06	-0.000172252	0.00015183	0.256584
RuminococcaceaeUCG013	rs4385846	G	T	16772	0.0598404	0.0131807	6.46209e-06	-0.000291214	0.000179273	0.104287
RuminococcaceaeUCG013	rs75088940	T	C	15638	-0.0942968	0.0200713	2.55399e-06	-0.000101449	0.000269824	0.706931
RuminococcaceaeUCG013	rs76973485	G	T	5299	0.194976	0.0418213	3.3498e-06	-0.000132486	0.000327777	0.686069
RuminococcaceaeUCG013	rs7784330	G	A	16770	-0.0498329	0.0112066	8.1626e-06	-8.51123e-05	0.000155556	0.584276
RuminococcaceaeUCG013	rs9313055	T	C	15764	0.105087	0.023446	9.54713e-06	-0.000372918	0.000330219	0.258771
RuminococcaceaeUCG013	rs9565219	T	A	16772	-0.0524592	0.0117701	8.72524e-06	0.000170097	0.000161485	0.292192
Bacteroides	rs11585893	A	G	17821	-0.0740746	0.0147633	1.79511e-06	9.05765e-05	0.000220512	0.681252
Bacteroides	rs13207588	A	G	17707	-0.059205	0.0131195	7.48504e-06	-0.000290173	0.000185607	0.117966
Bacteroides	rs1340391	T	C	18302	-0.0592004	0.0132244	6.7301e-06	0.000146895	0.000190935	0.441689
Bacteroides	rs17619981	T	G	15801	0.0880978	0.0187002	2.68683e-06	-0.000409291	0.000251758	0.104008
Bacteroides	rs2023437	T	C	17484	-0.0782325	0.0167634	5.01824e-06	-0.000184292	0.000240737	0.443954
Bacteroides	rs2366421	T	A	18299	-0.0528153	0.0117124	7.64945e-06	-0.000260645	0.000171158	0.127803
Bacteroides	rs495004	C	G	17707	-0.0607475	0.0129865	3.42092e-06	-6.84643e-05	0.000189509	0.717897
Bacteroides	rs66474973	G	T	17405	0.0812515	0.0164479	6.80966e-07	-4.4569e-05	0.000234731	0.849409
Bacteroides	rs66710942	C	T	17821	0.0488038	0.0107412	5.86259e-06	0.000224907	0.000155233	0.147384
Bacteroides	rs6795673	C	T	18301	0.0538565	0.0105251	3.37909e-07	0.000152287	0.000152657	0.318483
Bacteroides	rs9507307	C	T	18184	0.0604456	0.0129128	2.1271e-06	4.27832e-05	0.000191914	0.823591
Ruminococcusgnavusgroup	rs11597105	A	G	6328	0.114673	0.0250653	6.94868e-06	-2.51466e-05	0.000218866	0.908529
Ruminococcusgnavusgroup	rs11864644	T	C	6241	-0.139804	0.0318253	5.0088e-06	0.000369137	0.000269242	0.170369
Ruminococcusgnavusgroup	rs12136548	C	T	6401	0.0901946	0.0196476	3.09631e-06	-0.000169714	0.000163105	0.298099
Ruminococcusgnavusgroup	rs12989336	G	A	6401	-0.0846861	0.0187936	7.11808e-06	4.75086e-05	0.000161127	0.768107
Ruminococcusgnavusgroup	rs13163520	G	A	6326	-0.127377	0.0233883	5.61015e-08	-0.000340512	0.000201399	0.0908887
Ruminococcusgnavusgroup	rs2909242	C	A	6401	-0.0909965	0.018351	7.40957e-07	-0.000224579	0.000159808	0.159933
Ruminococcusgnavusgroup	rs3124783	A	G	6401	-0.11599	0.0249099	2.6652e-06	-0.000195693	0.00021756	0.368392
Ruminococcusgnavusgroup	rs4388134	C	T	6399	-0.0904997	0.0203544	9.11637e-06	-0.000207837	0.00018164	0.252531
Ruminococcusgnavusgroup	rs62167033	T	C	5194	0.185289	0.0396295	3.49529e-06	-1.58111e-05	0.00030176	0.958213
Ruminococcusgnavusgroup	rs78399089	T	C	5944	0.144445	0.0326618	6.62998e-06	-7.45556e-05	0.000276497	0.787434
Ruminococcusgnavusgroup	rs934940	A	C	6309	-0.105045	0.0229588	2.73705e-06	-0.000170016	0.000202797	0.401831
Ruminococcusgnavusgroup	rs9872758	T	C	6398	0.0849233	0.0176643	1.66029e-06	-0.00020747	0.000151386	0.170543
Eubacteriumventriosumgroup	rs11617697	A	G	11497	-0.143349	0.0286241	7.21757e-07	1.55215e-05	0.000353451	0.964973
Eubacteriumventriosumgroup	rs12964517	G	A	15289	0.0587198	0.0123453	2.07499e-06	1.99914e-05	0.00016232	0.90198
Eubacteriumventriosumgroup	rs13082419	C	T	14501	-0.0715522	0.016137	9.55987e-06	0.000295888	0.000209864	0.15857
Eubacteriumventriosumgroup	rs16884680	G	T	15289	-0.0906428	0.0191909	1.73969e-06	0.000256705	0.000260787	0.324945
Eubacteriumventriosumgroup	rs35179274	C	T	15287	-0.0627263	0.013786	5.75792e-06	5.23321e-05	0.000179537	0.770682
Eubacteriumventriosumgroup	rs3809430	T	C	15287	-0.0548171	0.0118426	3.55317e-06	-3.90682e-05	0.000155922	0.802153
Eubacteriumventriosumgroup	rs66746423	C	T	14578	0.0751501	0.0164978	6.11142e-06	0.000385364	0.000216709	0.0753633
Eubacteriumventriosumgroup	rs66830358	T	A	14913	0.0528752	0.0117972	6.86917e-06	-2.74256e-05	0.000154855	0.859426
Eubacteriumventriosumgroup	rs6704822	A	G	15289	0.0739179	0.0166705	6.6223e-06	-0.000235241	0.000218015	0.280582
Eubacteriumventriosumgroup	rs73615400	T	C	15146	-0.0956303	0.0193428	9.53613e-07	-0.000215381	0.000270023	0.42508
Eubacteriumventriosumgroup	rs73849225	T	C	14573	0.0975711	0.0224388	5.20909e-06	-4.98031e-05	0.000309209	0.872041
Eubacteriumventriosumgroup	rs78250280	G	A	14835	0.0749762	0.0164404	3.35791e-06	-0.000237291	0.000210322	0.259225
Eubacteriumventriosumgroup	rs876734	C	T	14913	-0.0618696	0.0132532	2.88908e-06	-1.96757e-05	0.000176426	0.911201
Eubacteriumventriosumgroup	rs9316536	T	G	15289	-0.0817111	0.0183121	7.83519e-06	0.00022862	0.000266708	0.39134
Marvinbryantia	rs11620597	T	C	11031	0.119479	0.0271688	7.80178e-06	0.000354081	0.000306692	0.24829
Marvinbryantia	rs1187983	C	T	11896	-0.0935456	0.0193174	2.02427e-06	0.000378886	0.000222315	0.0883304
Marvinbryantia	rs146541147	G	A	10778	0.118845	0.0268423	6.86288e-06	-0.000196562	0.000307452	0.522612
Marvinbryantia	rs2724813	A	G	11610	-0.0840769	0.0167551	6.28451e-07	-0.000118435	0.000199875	0.553484
Marvinbryantia	rs2842896	C	T	11709	-0.0649396	0.0131146	7.25363e-07	-0.000358315	0.000155414	0.0211364
Marvinbryantia	rs2863363	A	G	11950	0.0634861	0.0136323	3.11281e-06	9.46354e-05	0.000157844	0.548805
Marvinbryantia	rs3125832	A	C	11709	0.0679323	0.015012	5.02731e-06	0.00013325	0.000175996	0.448979
Marvinbryantia	rs61884471	G	A	11559	0.124426	0.0248431	1.01163e-06	-1.68945e-05	0.000290688	0.953654
Marvinbryantia	rs72948274	A	C	11561	-0.126354	0.0272212	3.2591e-06	-6.20065e-05	0.0003246	0.848506
Marvinbryantia	rs8006832	G	T	11412	-0.0952415	0.0216699	6.58083e-06	-0.000259184	0.000246424	0.292901
Roseburia	rs116270582	T	A	9099	-0.153844	0.0329324	1.19525e-06	-0.000147296	0.000311521	0.636337
Roseburia	rs12740451	T	C	17837	0.0697527	0.0153607	7.34264e-06	0.000106584	0.000219756	0.627668
Roseburia	rs147990086	A	G	17840	-0.0578936	0.01324	8.92942e-06	0.000246472	0.000180725	0.172631
Roseburia	rs16910295	T	C	16648	-0.0980434	0.020957	2.91111e-06	0.000449285	0.000295161	0.127968
Roseburia	rs2034589	G	C	17846	0.0629765	0.0123489	5.01161e-07	-0.000222387	0.000184746	0.22869
Roseburia	rs2160994	T	C	17444	0.0550687	0.0112481	9.6985e-07	4.98702e-06	0.000158658	0.974925
Roseburia	rs28040	G	C	17854	0.0565693	0.0126792	9.26141e-06	-6.54213e-05	0.000185112	0.723777
Roseburia	rs2943022	T	C	17854	0.0493786	0.0106763	4.11408e-06	-0.000195337	0.000153595	0.203457
Roseburia	rs302266	T	C	17056	-0.0777312	0.0172985	8.12587e-06	0.000277929	0.000241602	0.249997
Roseburia	rs329182	T	C	17854	0.0690327	0.0152884	5.90142e-06	-0.000410476	0.000218783	0.0606317
Roseburia	rs55858165	A	C	5447	0.179284	0.0404954	9.98975e-06	-9.74674e-05	0.000338588	0.773451
Roseburia	rs57466170	C	T	17333	0.0741405	0.0171601	8.30102e-06	-0.000127789	0.000268759	0.634448
Roseburia	rs6445851	G	A	17851	-0.0497336	0.0108158	3.52721e-06	-0.000220599	0.000155362	0.155637
Roseburia	rs6930661	C	T	16945	-0.0961587	0.0204975	2.47942e-06	0.000107355	0.000289959	0.711204
Roseburia	rs75326254	C	T	15893	-0.104628	0.0230897	7.50204e-06	0.000140302	0.000311811	0.65274
Roseburia	rs78753150	A	C	16303	0.0968739	0.0214067	9.98312e-06	0.000330664	0.000318204	0.298733
Roseburia	rs9300744	C	T	17854	-0.0588452	0.0126228	4.75118e-06	0.000165564	0.000179245	0.355657
Oscillibacter	rs11627628	T	C	8486	0.143961	0.0290223	1.0092e-06	-0.000326017	0.000294238	0.267861
Oscillibacter	rs11990279	T	C	8528	-0.0824934	0.0180457	4.94298e-06	5.00668e-05	0.000177951	0.778442
Oscillibacter	rs12417956	C	G	8928	0.0785431	0.0174075	6.02626e-06	-0.000209258	0.000178014	0.239789
Oscillibacter	rs12649930	T	G	8794	0.121589	0.0259612	4.09379e-06	-0.000297358	0.000274623	0.278904
Oscillibacter	rs133832	A	C	8926	-0.0795527	0.0162411	1.14719e-06	-3.86952e-05	0.000162612	0.811912
Oscillibacter	rs137917150	T	A	5733	-0.174992	0.0388394	4.61985e-06	8.22165e-05	0.000352743	0.815701
Oscillibacter	rs16866406	A	G	8930	0.0988765	0.0208795	3.07821e-06	0.000107228	0.000220851	0.627305
Oscillibacter	rs16934185	A	G	8492	-0.129568	0.028157	4.38031e-06	-0.000252234	0.000264309	0.339926
Oscillibacter	rs234108	A	G	8694	0.0749553	0.0152632	9.16336e-07	0.000134219	0.000152306	0.378187
Oscillibacter	rs36095275	C	T	8694	-0.0752368	0.0156861	1.39627e-06	4.29503e-05	0.000158067	0.785836
Oscillibacter	rs4506202	A	G	8694	-0.0711323	0.0152261	3.20825e-06	7.70249e-05	0.000152861	0.614339
Oscillibacter	rs61883564	A	G	8930	-0.101351	0.0221016	3.38712e-06	0.000155479	0.000223053	0.485771
Oscillibacter	rs62206502	C	A	8883	-0.0681423	0.0151349	6.59895e-06	-2.36443e-05	0.000152751	0.876987
Oscillibacter	rs6901560	C	G	8525	0.0855032	0.018693	6.20951e-06	-3.72004e-05	0.00018861	0.843644
Oscillibacter	rs75453768	G	T	8256	0.12212	0.0268629	5.34738e-06	1.67729e-05	0.000268911	0.950266
Oscillibacter	rs761240	T	G	5185	-0.17664	0.0388812	2.03841e-06	-0.000395073	0.000287959	0.170071
Oscillibacter	rs9393920	A	G	8930	-0.0744662	0.0151081	9.92237e-07	-0.000233339	0.000151903	0.124512
Turicibacter	rs11649454	G	C	8943	0.0950891	0.0203433	3.26627e-06	0.000183395	0.00021675	0.397492
Turicibacter	rs11666533	C	T	8256	-0.111689	0.0248436	7.37109e-06	7.55297e-05	0.000237273	0.75024
Turicibacter	rs12603364	T	C	8923	0.110861	0.0225598	8.66598e-07	-0.00025483	0.000234846	0.277881
Turicibacter	rs149744580	A	G	8459	0.169883	0.0315478	7.00965e-08	-0.000220778	0.000323706	0.495218
Turicibacter	rs2221441	G	C	8720	0.0710364	0.015343	3.45667e-06	0.0001642	0.000157725	0.297852
Turicibacter	rs2834977	T	C	8946	-0.0959995	0.0208261	3.95588e-06	-0.000141133	0.000212268	0.506125
Turicibacter	rs2952020	G	A	8949	-0.0759019	0.0165764	5.63308e-06	-7.78821e-05	0.000170309	0.647457
Turicibacter	rs3734633	G	A	8626	-0.120957	0.02683	5.31914e-06	0.000126257	0.000275331	0.646548
Turicibacter	rs4247078	C	G	8948	0.0710377	0.0155221	5.46077e-06	-0.000104601	0.000159636	0.512313
Turicibacter	rs4869133	G	A	8256	0.131186	0.027197	2.55369e-06	-5.08525e-05	0.000276933	0.854306
Turicibacter	rs55756211	T	C	8941	-0.115115	0.0240708	2.80533e-06	0.000224705	0.000248819	0.36648
Turicibacter	rs61265175	G	C	8941	-0.0858591	0.0185778	4.13678e-06	0.00056377	0.000186511	0.00250524
Turicibacter	rs7199484	G	A	8948	-0.0731428	0.0160172	5.76664e-06	-0.000135927	0.000164551	0.408778
Lactobacillus	rs11674854	C	T	6655	-0.0852686	0.0176504	1.592e-06	6.58103e-05	0.000156261	0.67364
Lactobacillus	rs12693845	C	T	6958	-0.0805447	0.0177429	8.9632e-06	-0.000235809	0.000155389	0.129132
Lactobacillus	rs1530559	G	A	6655	0.0804001	0.0178207	4.93109e-06	9.98508e-05	0.000156161	0.522557
Lactobacillus	rs16861661	G	A	5325	-0.183147	0.038148	1.2781e-06	5.89709e-05	0.00029579	0.841975
Lactobacillus	rs62314653	C	A	5944	0.187692	0.0394585	2.24383e-06	-0.000226271	0.000340477	0.506325
Lactobacillus	rs7399658	G	A	6613	-0.107134	0.0221883	3.12099e-06	0.000309911	0.000188786	0.100674
Lactobacillus	rs75127669	C	A	6840	0.139784	0.0310414	6.83434e-06	-0.000262452	0.000284119	0.355622
Lactobacillus	rs768253	T	G	6958	-0.079195	0.0171791	4.2477e-06	0.000160746	0.000155268	0.300538
Lactobacillus	rs77478751	A	G	3669	-0.219886	0.0475759	7.32705e-06	-0.000141448	0.000306796	0.644761
Lactobacillus	rs921925	A	C	6952	0.0985077	0.0203229	9.71665e-07	1.86248e-05	0.000187455	0.920855
Gordonibacter	rs117347059	G	C	3684	-0.128261	0.0285123	9.16713e-06	-0.000150053	0.000187432	0.42338
Gordonibacter	rs13412653	A	C	3723	0.107597	0.0239228	8.61141e-06	-0.000296115	0.000158636	0.0619541
Gordonibacter	rs16955299	G	A	3572	-0.196423	0.0433538	6.37019e-06	1.09559e-05	0.00029016	0.969881
Gordonibacter	rs322296	G	A	3595	0.17869	0.037722	4.02422e-06	-0.000145871	0.000235932	0.536397
Gordonibacter	rs35042269	C	A	3595	-0.180293	0.0403296	8.10852e-06	-0.000126715	0.000278584	0.649216
Gordonibacter	rs3765837	T	G	3556	-0.190729	0.0433608	7.16906e-06	0.000189128	0.000262495	0.471217
Gordonibacter	rs4596722	A	G	3723	0.102908	0.0231571	9.0568e-06	-6.86733e-05	0.000151965	0.651339
Gordonibacter	rs61934597	C	T	3684	-0.172495	0.0388567	8.36672e-06	5.52796e-05	0.000258152	0.830441
Gordonibacter	rs71545975	A	G	3556	-0.153972	0.0338918	7.03944e-06	0.000455444	0.000218903	0.0374731
Gordonibacter	rs72714787	C	A	3723	0.181405	0.0377102	1.42889e-06	4.55865e-05	0.000253822	0.857467
Gordonibacter	rs72939513	A	G	3435	-0.21399	0.0490592	7.98199e-06	4.32686e-05	0.000330941	0.895978
Gordonibacter	rs7294633	C	T	3723	0.12867	0.0249946	3.43763e-07	8.84708e-05	0.000167133	0.596568
Gordonibacter	rs76287110	A	T	3483	-0.242965	0.0466177	1.67486e-07	-0.000275713	0.000303748	0.364035
Gordonibacter	rs768830	G	A	3723	0.149852	0.0333315	7.75583e-06	-0.000157312	0.000224938	0.484328
LachnospiraceaeNC2004group	rs117467633	T	C	5077	-0.169687	0.0383169	9.13317e-06	0.000529369	0.000301399	0.079026
LachnospiraceaeNC2004group	rs12127733	G	A	6226	0.115182	0.0246006	3.10594e-06	-0.000191281	0.000199959	0.33877
LachnospiraceaeNC2004group	rs12208226	C	A	5620	-0.154739	0.0340372	9.7484e-06	6.19896e-05	0.000277526	0.823251
LachnospiraceaeNC2004group	rs12863463	G	A	5516	-0.156365	0.0345372	6.03984e-06	-5.84178e-05	0.000288918	0.839765
LachnospiraceaeNC2004group	rs1331592	C	G	6328	0.0948806	0.0208369	5.34359e-06	-3.51406e-05	0.000181875	0.846792
LachnospiraceaeNC2004group	rs17067076	G	A	4449	-0.154631	0.0352194	5.61206e-06	-0.000423435	0.00033684	0.208726
LachnospiraceaeNC2004group	rs1928659	T	C	5516	0.102522	0.0226445	6.17241e-06	0.000148816	0.000176894	0.400195
LachnospiraceaeNC2004group	rs1929743	T	C	6330	0.0837206	0.0190318	9.0551e-06	5.93748e-05	0.00015992	0.71043
LachnospiraceaeNC2004group	rs3756315	A	G	6328	-0.0883469	0.0188397	3.32583e-06	0.00019439	0.00016263	0.231975
LachnospiraceaeNC2004group	rs6116753	G	A	6278	0.0994748	0.0209139	2.9225e-06	-0.000107308	0.000173312	0.535811
Prevotella7	rs118038478	A	G	3295	0.205676	0.0468917	7.85422e-06	0.000132754	0.000283999	0.640181
Prevotella7	rs12124567	A	G	3283	-0.121281	0.0275017	9.48982e-06	-8.97406e-05	0.000169101	0.595632
Prevotella7	rs12195431	T	C	3489	0.196528	0.0442322	8.72818e-06	-0.000160377	0.000295258	0.587009
Prevotella7	rs16937247	G	C	3486	0.146098	0.0351529	9.63705e-06	-5.19207e-05	0.000233417	0.823973
Prevotella7	rs2240542	C	T	3489	0.12085	0.0261776	4.84146e-06	0.000149686	0.000168275	0.373716
Prevotella7	rs2918132	C	T	3318	-0.114648	0.0254916	6.42409e-06	5.84876e-05	0.000158214	0.711626
Prevotella7	rs430270	A	C	3318	0.139155	0.0297055	2.86846e-06	4.16355e-05	0.000193896	0.829977
Prevotella7	rs57404562	C	A	3487	0.155486	0.0316057	6.21576e-07	-3.70679e-05	0.00019459	0.848923
Prevotella7	rs79263163	A	C	3489	-0.143982	0.031501	7.51048e-06	-0.000196993	0.000203604	0.333279
Prevotella7	rs9426434	T	C	3318	-0.123657	0.0278514	9.71711e-06	-7.50972e-05	0.00017435	0.666669
Prevotella7	rs9608249	A	G	3482	-0.158213	0.0336317	2.06687e-06	0.000129286	0.000213921	0.545602
Prevotella7	rs9959718	G	A	3489	0.133012	0.0275361	1.90058e-06	0.00015127	0.000174207	0.385212
Victivallis	rs11899949	G	A	3258	0.130568	0.0276239	2.7671e-06	-0.000108943	0.000173988	0.531215
Victivallis	rs12512543	A	C	3239	-0.178036	0.0374344	2.5413e-06	7.85424e-05	0.000233549	0.736645
Victivallis	rs173120	T	C	3263	0.13381	0.0290127	7.65253e-06	-0.000199607	0.000176488	0.258058
Victivallis	rs1882775	A	G	3258	-0.13827	0.031273	8.72833e-06	0.000291517	0.000189972	0.124901
Victivallis	rs2546432	T	C	3266	-0.110803	0.0249655	9.93269e-06	-0.000146681	0.000152952	0.337559
Victivallis	rs342302	A	G	3265	-0.152754	0.0351572	8.15946e-06	-0.000225894	0.000212304	0.287324
Victivallis	rs4764863	G	A	3266	0.121561	0.0246058	8.2222e-07	-6.83015e-05	0.000151628	0.652384
Victivallis	rs4895919	T	C	3254	-0.116918	0.0247515	2.75199e-06	-3.86344e-05	0.000152396	0.799872
Victivallis	rs56349194	A	G	3266	-0.158501	0.0315231	6.25748e-07	4.33142e-05	0.000201885	0.83012
Victivallis	rs592514	T	A	3241	-0.181449	0.0391678	2.60375e-06	-0.000256558	0.00022941	0.263424
Victivallis	rs6445926	G	C	3267	0.117031	0.0249764	2.95824e-06	5.47962e-05	0.000155001	0.723697
Victivallis	rs7374366	G	A	3235	-0.182274	0.0405039	7.22747e-06	-0.000105155	0.00024928	0.673146
Victivallis	rs911666	T	C	3267	-0.118576	0.0263146	7.65252e-06	-0.00018192	0.000161275	0.259316
Phascolarctobacterium	rs11929846	T	C	11114	-0.0697199	0.0157969	8.88416e-06	0.000184871	0.000186335	0.321128
Phascolarctobacterium	rs12618201	A	G	11113	0.0641657	0.0138202	3.37696e-06	-6.95022e-05	0.000157648	0.659309
Phascolarctobacterium	rs1264476	T	G	11104	0.0767335	0.0166041	4.29567e-06	9.3058e-05	0.000187212	0.619139
Phascolarctobacterium	rs130483	A	G	11096	0.0655056	0.0143596	6.79269e-06	2.8468e-05	0.000163472	0.861751
Phascolarctobacterium	rs28525131	G	A	10457	-0.118657	0.0269048	8.22677e-06	0.000281143	0.000293912	0.338792
Phascolarctobacterium	rs56069061	G	A	11007	-0.111306	0.0230694	1.87174e-06	-7.91745e-05	0.00024676	0.748319
Phascolarctobacterium	rs56157888	A	C	10031	0.0954864	0.0193976	1.08506e-06	1.30848e-05	0.000208453	0.949949
Phascolarctobacterium	rs6427992	G	C	11113	-0.0652458	0.0137508	2.08614e-06	0.000120552	0.000154637	0.435637
Phascolarctobacterium	rs74540770	G	A	9403	-0.121014	0.0258621	3.60275e-06	-0.000207731	0.000271447	0.444109
Phascolarctobacterium	rs74847270	A	G	11098	-0.104889	0.0230998	5.73099e-06	0.000280959	0.000249362	0.259866
Phascolarctobacterium	rs75882962	T	C	10710	0.0968661	0.0190575	3.18987e-07	1.39501e-05	0.000216536	0.948633
Phascolarctobacterium	rs76124218	C	G	7314	-0.159361	0.0344532	2.66969e-06	-0.000125848	0.000333663	0.706048
Phascolarctobacterium	rs7982713	G	A	10710	0.0726922	0.0163201	9.72164e-06	-0.000182374	0.000184346	0.322514
Eubacteriumoxidoreducensgroup	rs12129908	C	A	5377	0.0893273	0.0198333	5.79516e-06	-8.70177e-06	0.000153586	0.954818
Eubacteriumoxidoreducensgroup	rs12423772	G	T	5321	0.14098	0.0295029	2.62925e-06	-0.000262349	0.000249325	0.292693
Eubacteriumoxidoreducensgroup	rs1425962	G	C	5321	0.0906104	0.0200612	7.32284e-06	-5.82878e-05	0.00016666	0.726534
Eubacteriumoxidoreducensgroup	rs2973294	G	T	5378	0.0923559	0.0195439	2.38836e-06	7.15132e-05	0.000152627	0.639393
Eubacteriumoxidoreducensgroup	rs34561138	G	A	4186	0.216145	0.045992	2.51163e-06	0.000358905	0.000301911	0.234528
Eubacteriumoxidoreducensgroup	rs440215	C	T	5377	0.0932766	0.0195294	1.65407e-06	5.53637e-05	0.000152792	0.717092
Oscillospira	rs12206468	G	A	9554	-0.133016	0.0269733	1.04222e-06	-0.000318902	0.000285391	0.263814
Oscillospira	rs12925026	T	C	8200	0.13559	0.030678	9.31021e-06	-1.86634e-05	0.000251198	0.940773
Oscillospira	rs1954532	T	C	9841	-0.0826246	0.0175252	2.26773e-06	-0.000154446	0.000192123	0.42146
Oscillospira	rs28889936	A	C	9758	0.114051	0.0252838	3.36585e-06	0.000442636	0.000291744	0.129215
Oscillospira	rs62422654	C	T	9769	0.0898456	0.0198088	6.46754e-06	-0.00012119	0.000205326	0.555036
Oscillospira	rs72866977	A	C	9098	-0.130569	0.0281674	5.62701e-06	-0.000353838	0.000287721	0.218775
Oscillospira	rs73038677	T	A	10195	-0.08321	0.0168666	1.0943e-06	-6.09789e-06	0.000189651	0.97435
Oscillospira	rs751183	T	C	9841	-0.0774322	0.0172216	6.85127e-06	5.95283e-05	0.000189911	0.753935
Oscillospira	rs8076323	A	G	10193	0.0715392	0.0156539	5.61316e-06	3.07286e-05	0.000174203	0.859983
Catenibacterium	rs12404911	C	T	3239	0.140717	0.0304142	2.79891e-06	6.24367e-05	0.000193761	0.747274
Catenibacterium	rs212393	G	A	3239	-0.135254	0.0286209	3.62489e-06	-0.000258365	0.000162119	0.111011
Catenibacterium	rs73128290	A	G	3239	0.129726	0.0284563	4.29372e-06	0.000149971	0.000170342	0.378637
Catenibacterium	rs77285108	G	A	3210	-0.161826	0.0353447	3.6268e-06	-7.49953e-05	0.000208215	0.718711
Catenibacterium	rs7742829	C	T	3239	0.11411	0.0251099	5.60729e-06	0.000296149	0.000155033	0.0561048
Ruminococcus2	rs12406309	A	C	15339	-0.063193	0.0142275	9.78953e-06	-0.00020244	0.000190667	0.288351
Ruminococcus2	rs12986628	C	T	14714	0.0665937	0.0140168	2.14202e-06	5.93873e-05	0.000180497	0.74214
Ruminococcus2	rs1819812	G	T	14868	0.0842356	0.0184893	5.28435e-06	7.79971e-05	0.00024034	0.745538
Ruminococcus2	rs2368224	T	G	3026	0.199648	0.0438453	3.6293e-06	0.000226411	0.000437663	0.604935
Ruminococcus2	rs2846589	G	T	14924	0.0522093	0.0116382	7.58896e-06	2.87541e-05	0.000153504	0.851411
Ruminococcus2	rs2997412	A	G	15336	-0.0568439	0.0122325	4.22116e-06	0.000212325	0.000162358	0.190958
Ruminococcus2	rs4400279	A	G	15333	0.0546114	0.0120077	5.79929e-06	0.000358809	0.000157768	0.0229493
Ruminococcus2	rs4799823	C	T	14650	0.0837001	0.0182263	5.40138e-06	0.000113783	0.000247489	0.645694
Ruminococcus2	rs55707116	C	A	15336	0.0865521	0.0189141	8.00593e-06	2.13933e-05	0.000253521	0.932751
Ruminococcus2	rs58681734	A	G	15338	0.0723875	0.0160787	4.18175e-06	-4.47596e-05	0.000218223	0.837486
Ruminococcus2	rs61791565	T	C	15319	-0.0523503	0.0117119	6.78933e-06	-0.000231845	0.000154462	0.133362
Ruminococcus2	rs75140805	T	G	14249	0.0836825	0.0176445	3.95297e-06	-0.000103179	0.00023074	0.654755
Ruminococcus2	rs7635831	G	A	14924	0.0618344	0.0129031	1.98054e-06	-3.64463e-05	0.000172038	0.832224
Ruminococcus2	rs7693984	G	A	14154	-0.102822	0.0235087	9.42134e-06	0.000151307	0.000315026	0.631015
Ruminococcus2	rs78120384	A	G	6082	-0.192815	0.0392045	3.31185e-07	7.10965e-05	0.000354398	0.841002
Holdemanella	rs12415649	G	C	7662	0.0839384	0.0190567	7.87995e-06	0.000185913	0.000176898	0.293277
Holdemanella	rs12513188	G	A	7700	0.0903906	0.0195276	4.6548e-06	3.86536e-05	0.000192859	0.841149
Holdemanella	rs17586763	T	C	3817	-0.227285	0.0510135	7.71949e-06	-0.000118674	0.000372835	0.750255
Holdemanella	rs1830029	C	G	7456	-0.0954096	0.021093	5.34728e-06	3.04758e-05	0.000196637	0.876833
Holdemanella	rs1926302	G	A	7702	-0.107972	0.0231421	7.50141e-06	4.95866e-05	0.000229972	0.829284
Holdemanella	rs34187114	C	A	7704	-0.104505	0.022601	5.13495e-06	-8.50842e-05	0.000209073	0.684038
Holdemanella	rs35228298	G	A	7456	0.0934832	0.0202886	7.29849e-06	-0.000139411	0.000185759	0.452958
Holdemanella	rs4541991	T	C	7657	-0.0927334	0.0194435	2.10094e-06	0.000128356	0.000185191	0.488247
Holdemanella	rs607782	T	C	7456	-0.0854214	0.0172515	7.19447e-07	-0.000207715	0.00016197	0.199693
Holdemanella	rs62113381	T	C	7310	-0.105447	0.0232029	5.53879e-06	-3.55629e-05	0.000212352	0.866999
Holdemanella	rs73011279	T	C	7456	-0.0961669	0.0199336	1.36046e-06	-0.000187966	0.000183031	0.304439
Holdemanella	rs75764681	T	C	3003	-0.283103	0.0598999	1.94273e-06	-0.00049599	0.000375747	0.186832
Holdemanella	rs761624	C	G	7706	0.0959801	0.0179537	1.37775e-07	-0.000118717	0.000171583	0.489006
Holdemanella	rs8113760	G	A	7456	0.078999	0.01734	4.62395e-06	8.02946e-06	0.000158579	0.959617
RikenellaceaeRC9gutgroup	rs12501673	A	G	3334	0.116395	0.0262253	6.28983e-06	0.000164336	0.000158564	0.300017
RikenellaceaeRC9gutgroup	rs17032291	T	C	3206	-0.169579	0.0368251	6.61004e-06	-0.000142379	0.00021971	0.516965
RikenellaceaeRC9gutgroup	rs17582787	A	G	3320	-0.157739	0.0339924	3.55377e-06	-7.27649e-06	0.000216104	0.973139
RikenellaceaeRC9gutgroup	rs2074881	T	C	3315	-0.142236	0.032391	9.44772e-06	0.000161957	0.000203423	0.42594
RikenellaceaeRC9gutgroup	rs2900503	G	T	3320	-0.172329	0.0326671	1.55282e-07	0.000344671	0.000208856	0.0988872
RikenellaceaeRC9gutgroup	rs2998141	T	C	3330	-0.136346	0.0293073	4.42373e-06	-0.000247845	0.000189187	0.190179
RikenellaceaeRC9gutgroup	rs4270579	G	A	3331	-0.118021	0.0271041	5.45647e-06	2.38297e-05	0.000170185	0.888642
RikenellaceaeRC9gutgroup	rs4717843	G	T	3220	-0.119376	0.0260548	4.7173e-06	0.000178641	0.000159336	0.26222
RikenellaceaeRC9gutgroup	rs7193937	G	C	3220	0.124153	0.027741	6.18767e-06	0.000233733	0.000181714	0.198349
RikenellaceaeRC9gutgroup	rs7712231	A	G	3334	0.156284	0.0350462	7.97036e-06	-9.39827e-05	0.00021372	0.660122
RikenellaceaeRC9gutgroup	rs80309088	G	A	3170	0.17405	0.0383423	4.55642e-06	-4.56948e-05	0.00023345	0.844816
RikenellaceaeRC9gutgroup	rs9887954	G	A	3330	-0.114849	0.0249013	4.80801e-06	-0.000118586	0.000154553	0.442915
RuminococcaceaeUCG010	rs12597105	G	A	12415	0.0670855	0.0144415	4.873e-06	-0.000239081	0.000169866	0.159289
RuminococcaceaeUCG010	rs2820282	A	C	12865	-0.0592304	0.0125917	2.85385e-06	3.98751e-05	0.000153254	0.794718
RuminococcaceaeUCG010	rs35506912	G	C	12793	-0.0693743	0.0147926	3.20918e-06	0.000174977	0.000181471	0.334938
RuminococcaceaeUCG010	rs682403	A	G	12864	-0.0588161	0.0124671	2.36537e-06	-0.00014306	0.000151709	0.345685
RuminococcaceaeUCG010	rs6958419	C	T	12870	-0.0585718	0.0124994	2.84162e-06	-0.000135026	0.000151832	0.373837
RuminococcaceaeUCG010	rs73218807	G	A	6714	-0.166211	0.0367938	6.43033e-06	-0.000243175	0.000351036	0.488477
RuminococcaceaeUCG010	rs7441445	C	T	12852	-0.05695	0.0126502	6.80187e-06	-9.34266e-05	0.000154801	0.546158
RuminococcaceaeUCG010	rs7935775	A	T	12864	-0.0631351	0.0137953	4.99423e-06	4.44312e-06	0.000167605	0.978851
Alloprevotella	rs12675596	G	T	3008	0.145669	0.0290678	9.63726e-07	-0.000254745	0.000176659	0.149299
Alloprevotella	rs17380632	A	T	3009	0.125564	0.0280409	9.27121e-06	0.000118977	0.000167098	0.476452
Alloprevotella	rs2154444	T	G	3009	0.138234	0.0308961	8.36755e-06	0.000174026	0.000191456	0.36337
Alloprevotella	rs34619204	G	A	3003	-0.156037	0.0344392	8.8419e-06	-6.04542e-06	0.000190728	0.974714
Alloprevotella	rs4364940	A	G	3008	0.126418	0.0282207	8.58353e-06	-0.000115066	0.000172297	0.504241
Alloprevotella	rs4680035	A	G	3007	-0.119599	0.0259446	4.99052e-06	2.97572e-05	0.000152581	0.845373
Alloprevotella	rs58212166	A	G	3005	-0.161506	0.0359102	7.93614e-06	-0.000260016	0.000222029	0.241563
Eubacteriumeligensgroup	rs12719051	A	G	12799	0.0916626	0.0208183	7.11766e-06	0.000282854	0.000241884	0.242252
Eubacteriumeligensgroup	rs158115	G	C	14678	0.0915271	0.0190611	9.74185e-06	0.000350808	0.000267545	0.189787
Eubacteriumeligensgroup	rs182318	G	A	14777	-0.0824941	0.0195615	8.39837e-06	0.000397808	0.000279992	0.15538
Eubacteriumeligensgroup	rs2200429	A	G	14761	-0.0888825	0.0198479	5.29721e-06	-5.60834e-05	0.000266508	0.833326
Eubacteriumeligensgroup	rs265534	T	G	14776	-0.0563756	0.0120127	2.26758e-06	-0.000210229	0.000153347	0.170396
Eubacteriumeligensgroup	rs4583233	A	C	14327	0.0670205	0.0128122	2.83852e-07	6.23487e-05	0.000159487	0.695847
Eubacteriumeligensgroup	rs56080211	C	T	10699	0.123093	0.0282743	9.1429e-06	-0.000134111	0.000313666	0.668974
Eubacteriumeligensgroup	rs6923695	T	G	12891	0.103268	0.0229525	4.87406e-06	0.000215295	0.000282481	0.445967
Eubacteriumeligensgroup	rs72839198	C	G	4926	0.155659	0.0375612	3.13914e-06	-0.000140559	0.000350388	0.688308
Eubacteriumeligensgroup	rs74606150	C	G	5381	-0.196454	0.042565	4.24506e-06	-0.000334535	0.000366863	0.361832
LachnospiraceaeND3007group	rs13110238	C	G	15019	-0.0636978	0.0142041	4.47808e-06	4.60734e-05	0.000184235	0.802526
LachnospiraceaeND3007group	rs2861203	G	A	15305	0.0572304	0.0127279	7.36931e-06	8.54289e-05	0.000169561	0.614386
LachnospiraceaeND3007group	rs72776675	T	C	15302	-0.0647067	0.014797	8.71689e-06	7.1815e-05	0.000199251	0.71853
LachnospiraceaeND3007group	rs9932954	A	G	15222	-0.0561864	0.0115984	1.24882e-06	-2.54918e-05	0.000152518	0.86726
Lachnospira	rs13157098	A	G	15947	-0.0768058	0.0155312	5.99315e-07	2.20264e-05	0.000212893	0.917596
Lachnospira	rs159484	G	A	16487	0.0794668	0.0176999	6.67622e-06	-0.000105492	0.000261113	0.686207
Lachnospira	rs2326833	C	G	15632	-0.078495	0.017109	4.59648e-06	-7.83374e-05	0.000232734	0.736422
Lachnospira	rs2520509	A	G	16500	0.0519063	0.011578	7.41854e-06	0.00038684	0.000162363	0.0171929
Lachnospira	rs4686798	T	C	16497	0.0531826	0.0113747	2.73936e-06	-4.44696e-05	0.000157024	0.777021
Lachnospira	rs4923324	G	A	16490	-0.0617321	0.0133387	2.43593e-06	0.000181346	0.000177663	0.307383
Lachnospira	rs56791201	T	C	16486	0.051823	0.0110697	2.92823e-06	-0.000103456	0.000152032	0.496196
Erysipelatoclostridium	rs1434153	G	A	9662	-0.0684526	0.0152443	6.85295e-06	-8.37729e-05	0.000165664	0.613081
Erysipelatoclostridium	rs16936671	C	T	9488	-0.0968026	0.0217883	6.04309e-06	4.35775e-05	0.000225726	0.846916
Erysipelatoclostridium	rs17804233	T	C	9783	-0.0662914	0.0144203	4.58605e-06	-1.17646e-06	0.000152153	0.993831
Erysipelatoclostridium	rs2901723	C	A	9662	0.0641339	0.0144295	8.79469e-06	-5.95137e-05	0.000151709	0.694845
Erysipelatoclostridium	rs340991	A	G	9781	-0.0740482	0.0158891	3.74942e-06	-0.000226797	0.000165595	0.170816
Erysipelatoclostridium	rs34528142	C	G	9604	-0.0875551	0.0195556	6.12704e-06	-0.000423691	0.000214726	0.0484775
Erysipelatoclostridium	rs3804326	A	G	7028	0.14147	0.0336352	9.85273e-06	0.00018799	0.000288597	0.514793
Erysipelatoclostridium	rs45480394	T	G	9604	-0.0687134	0.0151835	7.66155e-06	0.000235111	0.000157336	0.135092
Erysipelatoclostridium	rs4697572	A	G	9779	-0.0810636	0.0163308	7.5935e-07	-0.000136474	0.000173914	0.432616
Erysipelatoclostridium	rs58236560	G	T	9368	-0.111157	0.0234426	2.1612e-06	4.41191e-05	0.000253893	0.862046
Erysipelatoclostridium	rs61806970	C	T	8644	0.142548	0.0320688	9.0941e-06	0.000101136	0.000322859	0.75409
Erysipelatoclostridium	rs622418	A	G	9783	-0.0668051	0.0143224	3.68156e-06	3.10568e-05	0.000151921	0.838019
Erysipelatoclostridium	rs6474512	A	C	9783	0.067015	0.0143201	3.01546e-06	-8.87238e-05	0.000154155	0.564921
Erysipelatoclostridium	rs710230	T	C	9016	0.143381	0.0281514	6.3312e-07	0.000122342	0.00030205	0.68545
Erysipelatoclostridium	rs7221249	A	G	9781	0.0839861	0.0142741	4.30951e-09	-5.81406e-05	0.000152761	0.703501
Erysipelatoclostridium	rs9590927	G	A	9782	-0.0646003	0.0143479	6.39042e-06	0.000115982	0.000152302	0.446345
Terrisporobacter	rs1883097	C	T	4417	0.226399	0.0454642	4.15789e-07	0.000226659	0.000324217	0.484492
Terrisporobacter	rs2569953	A	C	6637	-0.0775591	0.0174641	8.95009e-06	0.00019438	0.000152577	0.202671
Terrisporobacter	rs2872237	C	A	6632	-0.0814505	0.0175943	3.97135e-06	3.54793e-05	0.00015516	0.819132
Terrisporobacter	rs58405430	G	T	6176	0.134617	0.0301177	7.9371e-06	0.000293393	0.00024713	0.235148
Terrisporobacter	rs7184125	T	C	6232	0.091256	0.0205493	8.48103e-06	-6.17284e-05	0.000183244	0.736221
Allisonella	rs1901739	T	G	3212	0.115769	0.0248626	3.58801e-06	-0.000293429	0.000153089	0.0552752
Allisonella	rs35110698	T	C	3212	-0.146322	0.0320852	5.72322e-06	-0.000145089	0.000205008	0.479116
Allisonella	rs35778461	C	T	3212	0.146679	0.0297186	1.2063e-06	0.000109875	0.00019238	0.567908
Allisonella	rs594561	C	T	3212	0.112231	0.0251681	9.41103e-06	2.19464e-05	0.000152708	0.885726
Allisonella	rs602075	A	G	3212	0.168974	0.0296976	3.56575e-08	-0.000252842	0.000172834	0.143491
Allisonella	rs6742198	G	A	3182	0.149152	0.0316484	3.34514e-06	0.000242825	0.000187066	0.194263
Allisonella	rs685403	G	C	3212	-0.175203	0.0404474	4.88394e-06	-0.000310025	0.000269954	0.250789
Allisonella	rs76904847	G	A	3182	0.148523	0.0334857	6.08751e-06	0.000270085	0.000199357	0.175487
Allisonella	rs7898615	T	G	3212	0.167966	0.0373586	8.87277e-06	0.000140425	0.000228504	0.538859
