# Supplementary material for: Causal effects of gut microbiota on chalazion: a two-sample Mendelian randomization study
Source: Front Med (Lausanne). 2024 Jun 4;11:1411271. doi: 10.3389/fmed.2024.1411271 (PMC11183106; doi:10.3389/fmed.2024.1411271)
Supplement: Supplementary file 2 [file Table_2.XLSX]

## Sheet: table.MRresult的副本
Table S2. MR estimates of bacteria on chalazion.
Exposure	Method	Nsnp	Pval	OR	OR_lci95	OR_uci95
Ruminococcus1	MR Egger	13	0.287165	0.997132	0.992126	1.00216
Ruminococcus1	Weighted median	13	0.77182	0.999672	0.997461	1.00189
Ruminococcus1	Inverse variance weighted	13	0.423809	0.999265	0.997467	1.00107
Ruminococcus1	Simple mode	13	0.757897	1.00062	0.996766	1.00449
Ruminococcus1	Weighted mode	13	0.938424	1.00015	0.996388	1.00393
Marvinbryantia	MR Egger	10	0.309781	0.996606	0.990502	1.00275
Marvinbryantia	Weighted median	10	0.173824	1.00143	0.999369	1.0035
Marvinbryantia	Inverse variance weighted	10	0.223341	1.00104	0.999367	1.00271
Marvinbryantia	Simple mode	10	0.36105	1.00163	0.998314	1.00495
Marvinbryantia	Weighted mode	10	0.379142	1.00153	0.998289	1.00478
Paraprevotella	MR Egger	13	0.779039	1.00055	0.996793	1.00433
Paraprevotella	Weighted median	13	0.978762	0.999981	0.998551	1.00141
Paraprevotella	Inverse variance weighted	13	0.96524	0.999975	0.99887	1.00108
Paraprevotella	Simple mode	13	0.558388	1.00078	0.998236	1.00334
Paraprevotella	Weighted mode	13	0.898426	0.99984	0.997437	1.00225
Oscillospira	MR Egger	9	0.270926	1.00382	0.997564	1.01011
Oscillospira	Weighted median	9	0.755467	1.00031	0.998362	1.00226
Oscillospira	Inverse variance weighted	9	0.207336	1.00095	0.999475	1.00242
Oscillospira	Simple mode	9	0.944692	0.999896	0.997038	1.00276
Oscillospira	Weighted mode	9	0.948132	0.999896	0.996849	1.00295
Senegalimassilia	MR Egger	6	0.240981	1.0039	0.998349	1.00947
Senegalimassilia	Weighted median	6	0.454657	1.00073	0.998822	1.00264
Senegalimassilia	Inverse variance weighted	6	0.759866	1.00024	0.998728	1.00175
Senegalimassilia	Simple mode	6	0.64252	1.0008	0.997634	1.00397
Senegalimassilia	Weighted mode	6	0.576323	1.00088	0.99799	1.00378
Intestinibacter	MR Egger	15	0.785227	1.00059	0.996414	1.00479
Intestinibacter	Weighted median	15	0.902929	1.00011	0.998403	1.00181
Intestinibacter	Inverse variance weighted	15	0.420469	0.99948	0.998216	1.00075
Intestinibacter	Simple mode	15	0.756454	1.00049	0.997451	1.00354
Intestinibacter	Weighted mode	15	0.762916	1.00045	0.997608	1.00329
Turicibacter	MR Egger	13	0.284062	0.996983	0.991754	1.00224
Turicibacter	Weighted median	13	0.389255	0.999296	0.997694	1.0009
Turicibacter	Inverse variance weighted	13	0.351652	0.999385	0.998091	1.00068
Turicibacter	Simple mode	13	0.510913	0.999063	0.996356	1.00178
Turicibacter	Weighted mode	13	0.490948	0.99903	0.99636	1.00171
Dialister	MR Egger	12	0.241122	0.995609	0.98874	1.00252
Dialister	Weighted median	12	0.66176	0.999548	0.997527	1.00157
Dialister	Inverse variance weighted	12	0.750365	1.00028	0.998549	1.00202
Dialister	Simple mode	12	0.529013	0.998945	0.99577	1.00213
Dialister	Weighted mode	12	0.579892	0.999054	0.995811	1.00231
RuminococcaceaeUCG011	MR Egger	8	0.776542	0.999084	0.993059	1.00515
RuminococcaceaeUCG011	Weighted median	8	0.241702	0.999225	0.997928	1.00052
RuminococcaceaeUCG011	Inverse variance weighted	8	0.088277	0.999062	0.997984	1.00014
RuminococcaceaeUCG011	Simple mode	8	0.128115	0.997939	0.995603	1.00028
RuminococcaceaeUCG011	Weighted mode	8	0.156597	0.998035	0.995613	1.00046
LachnospiraceaeUCG004	MR Egger	15	0.863122	0.99951	0.994067	1.00498
LachnospiraceaeUCG004	Weighted median	15	0.729653	1.00032	0.998511	1.00213
LachnospiraceaeUCG004	Inverse variance weighted	15	0.705751	1.00027	0.998877	1.00166
LachnospiraceaeUCG004	Simple mode	15	0.817987	1.00039	0.997128	1.00367
LachnospiraceaeUCG004	Weighted mode	15	0.816876	1.00039	0.997148	1.00364
Flavonifractor	MR Egger	9	0.0392987	1.00756	1.0017	1.01346
Flavonifractor	Weighted median	9	0.668398	0.999534	0.997405	1.00167
Flavonifractor	Inverse variance weighted	9	0.572243	1.00047	0.998832	1.00212
Flavonifractor	Simple mode	9	0.692239	0.999349	0.996248	1.00246
Flavonifractor	Weighted mode	9	0.736556	0.999429	0.996222	1.00265
Adlercreutzia	MR Egger	12	0.688565	1.00122	0.995428	1.00705
Adlercreutzia	Weighted median	12	0.350512	0.999238	0.997639	1.00084
Adlercreutzia	Inverse variance weighted	12	0.585231	0.999666	0.998468	1.00087
Adlercreutzia	Simple mode	12	0.542352	0.999077	0.996204	1.00196
Adlercreutzia	Weighted mode	12	0.515504	0.999037	0.996235	1.00185
Haemophilus	MR Egger	13	0.661494	1.00072	0.997585	1.00387
Haemophilus	Weighted median	13	0.2494	0.999086	0.997533	1.00064
Haemophilus	Inverse variance weighted	13	0.201074	0.999182	0.997929	1.00044
Haemophilus	Simple mode	13	0.19568	0.998108	0.995407	1.00082
Haemophilus	Weighted mode	13	0.282665	0.998693	0.99642	1.00097
LachnospiraceaeNC2004group	MR Egger	10	0.772112	0.999263	0.994452	1.0041
LachnospiraceaeNC2004group	Weighted median	10	0.597823	0.999608	0.998152	1.00107
LachnospiraceaeNC2004group	Inverse variance weighted	10	0.416099	0.999528	0.998392	1.00067
LachnospiraceaeNC2004group	Simple mode	10	0.78879	0.999636	0.997051	1.00223
LachnospiraceaeNC2004group	Weighted mode	10	0.728834	0.999543	0.997042	1.00205
Prevotella9	MR Egger	19	0.569517	0.999141	0.996242	1.00205
Prevotella9	Weighted median	19	0.665694	1.0003	0.998934	1.00167
Prevotella9	Inverse variance weighted	19	0.814953	1.00013	0.999053	1.00121
Prevotella9	Simple mode	19	0.631115	1.00065	0.99804	1.00327
Prevotella9	Weighted mode	19	0.648904	1.0005	0.998381	1.00263
LachnospiraceaeFCS020group	MR Egger	16	0.429099	0.998714	0.995626	1.00181
LachnospiraceaeFCS020group	Weighted median	16	0.860969	0.999847	0.998136	1.00156
LachnospiraceaeFCS020group	Inverse variance weighted	16	0.777898	0.999825	0.998609	1.00104
LachnospiraceaeFCS020group	Simple mode	16	0.357277	0.998472	0.995326	1.00163
LachnospiraceaeFCS020group	Weighted mode	16	0.223483	0.998026	0.994986	1.00107
Eubacteriumxylanophilumgroup	MR Egger	11	0.444139	1.00202	0.997075	1.007
Eubacteriumxylanophilumgroup	Weighted median	11	0.81678	0.999758	0.99771	1.00181
Eubacteriumxylanophilumgroup	Inverse variance weighted	11	0.48625	1.00054	0.999016	1.00207
Eubacteriumxylanophilumgroup	Simple mode	11	0.754979	0.999467	0.99622	1.00273
Eubacteriumxylanophilumgroup	Weighted mode	11	0.783311	0.999534	0.996308	1.00277
LachnospiraceaeNK4A136group	MR Egger	16	0.497361	0.998901	0.995814	1.002
LachnospiraceaeNK4A136group	Weighted median	16	0.404261	1.00079	0.99893	1.00266
LachnospiraceaeNK4A136group	Inverse variance weighted	16	0.954125	0.999958	0.998518	1.0014
LachnospiraceaeNK4A136group	Simple mode	16	0.623485	1.00088	0.997449	1.00432
LachnospiraceaeNK4A136group	Weighted mode	16	0.517726	1.00106	0.997926	1.0042
Eubacteriumfissicatenagroup	MR Egger	9	0.332064	1.00267	0.997657	1.0077
Eubacteriumfissicatenagroup	Weighted median	9	0.698215	1.00023	0.999063	1.0014
Eubacteriumfissicatenagroup	Inverse variance weighted	9	0.537822	1.0003	0.999356	1.00124
Eubacteriumfissicatenagroup	Simple mode	9	0.951244	1.00006	0.998261	1.00186
Eubacteriumfissicatenagroup	Weighted mode	9	0.983815	1.00002	0.998215	1.00183
LachnospiraceaeND3007group	MR Egger	4	0.610094	0.986155	0.942165	1.0322
LachnospiraceaeND3007group	Weighted median	4	0.97065	0.999939	0.996689	1.0032
LachnospiraceaeND3007group	Inverse variance weighted	4	0.96745	1.00006	0.997218	1.00291
LachnospiraceaeND3007group	Simple mode	4	0.77807	0.999351	0.995231	1.00349
LachnospiraceaeND3007group	Weighted mode	4	0.830627	0.99948	0.99512	1.00386
Bifidobacterium	MR Egger	18	0.433542	1.00179	0.997425	1.00618
Bifidobacterium	Weighted median	18	0.503419	1.00053	0.998975	1.00209
Bifidobacterium	Inverse variance weighted	18	0.61078	1.00038	0.998909	1.00186
Bifidobacterium	Simple mode	18	0.768966	1.00037	0.99796	1.00278
Bifidobacterium	Weighted mode	18	0.645076	1.00043	0.998648	1.00221
Slackia	MR Egger	9	0.938119	0.999794	0.994801	1.00481
Slackia	Weighted median	9	0.847262	1.00015	0.998592	1.00172
Slackia	Inverse variance weighted	9	0.752246	1.00019	0.99901	1.00137
Slackia	Simple mode	9	0.900403	1.00015	0.99794	1.00236
Slackia	Weighted mode	9	0.921677	1.00011	0.997917	1.00232
Butyricicoccus	MR Egger	9	0.856661	0.999693	0.996488	1.00291
Butyricicoccus	Weighted median	9	0.961783	1.00005	0.998028	1.00208
Butyricicoccus	Inverse variance weighted	9	0.508105	1.00056	0.998896	1.00223
Butyricicoccus	Simple mode	9	0.996568	0.999993	0.996742	1.00325
Butyricicoccus	Weighted mode	9	0.967349	0.999952	0.997736	1.00217
LachnospiraceaeUCG008	MR Egger	12	0.704802	0.998924	0.993535	1.00434
LachnospiraceaeUCG008	Weighted median	12	0.368886	1.00064	0.999243	1.00204
LachnospiraceaeUCG008	Inverse variance weighted	12	0.422098	1.00043	0.999384	1.00147
LachnospiraceaeUCG008	Simple mode	12	0.304221	1.00132	0.998923	1.00372
LachnospiraceaeUCG008	Weighted mode	12	0.305709	1.00116	0.999044	1.00328
Desulfovibrio	MR Egger	11	0.318652	1.00244	0.997918	1.00697
Desulfovibrio	Weighted median	11	0.440422	1.00074	0.998859	1.00263
Desulfovibrio	Inverse variance weighted	11	0.433043	1.0006	0.999097	1.00211
Desulfovibrio	Simple mode	11	0.595097	0.999043	0.995633	1.00246
Desulfovibrio	Weighted mode	11	0.67106	1.00072	0.997485	1.00397
RuminococcaceaeUCG014	MR Egger	18	0.0514587	0.995676	0.991667	0.999702
RuminococcaceaeUCG014	Weighted median	18	0.472845	0.999325	0.997483	1.00117
RuminococcaceaeUCG014	Inverse variance weighted	18	0.0505602	0.998617	0.997232	1
RuminococcaceaeUCG014	Simple mode	18	0.951416	0.999895	0.996571	1.00323
RuminococcaceaeUCG014	Weighted mode	18	0.859842	0.999731	0.996792	1.00268
Coprococcus2	MR Egger	11	0.655239	1.0019	0.993872	1.00998
Coprococcus2	Weighted median	11	0.791511	0.999722	0.997667	1.00178
Coprococcus2	Inverse variance weighted	11	0.898495	1.0001	0.998545	1.00166
Coprococcus2	Simple mode	11	0.689561	0.99935	0.996258	1.00245
Coprococcus2	Weighted mode	11	0.688245	0.999382	0.996454	1.00232
LachnospiraceaeUCG010	MR Egger	12	0.111245	1.00341	0.999584	1.00726
LachnospiraceaeUCG010	Weighted median	12	0.675494	1.0004	0.99852	1.00229
LachnospiraceaeUCG010	Inverse variance weighted	12	0.926518	1.00007	0.998672	1.00146
LachnospiraceaeUCG010	Simple mode	12	0.672166	1.00072	0.997487	1.00396
LachnospiraceaeUCG010	Weighted mode	12	0.394647	1.00122	0.998525	1.00392
FamilyXIIIAD3011group	MR Egger	15	0.522091	0.997335	0.989437	1.0053
FamilyXIIIAD3011group	Weighted median	15	0.127141	1.00142	0.999595	1.00325
FamilyXIIIAD3011group	Inverse variance weighted	15	0.0296255	1.00183	1.00018	1.00348
FamilyXIIIAD3011group	Simple mode	15	0.339886	1.00152	0.998507	1.00454
FamilyXIIIAD3011group	Weighted mode	15	0.417609	1.00127	0.998288	1.00427
Barnesiella	MR Egger	17	0.487269	0.998347	0.993811	1.0029
Barnesiella	Weighted median	17	0.806969	0.999797	0.998173	1.00142
Barnesiella	Inverse variance weighted	17	0.240401	1.00076	0.999494	1.00202
Barnesiella	Simple mode	17	0.835152	0.999694	0.996864	1.00253
Barnesiella	Weighted mode	17	0.812515	0.999647	0.996779	1.00252
Akkermansia	MR Egger	13	0.372011	0.997403	0.991955	1.00288
Akkermansia	Weighted median	13	0.311724	0.999023	0.997134	1.00092
Akkermansia	Inverse variance weighted	13	0.372972	0.999336	0.997877	1.0008
Akkermansia	Simple mode	13	0.207341	0.997638	0.994174	1.00111
Akkermansia	Weighted mode	13	0.234723	0.997977	0.994815	1.00115
Holdemanella	MR Egger	14	0.363039	1.0015	0.998391	1.00462
Holdemanella	Weighted median	14	0.505703	1.00045	0.999127	1.00177
Holdemanella	Inverse variance weighted	14	0.309629	1.00051	0.999525	1.0015
Holdemanella	Simple mode	14	0.858854	1.00021	0.997965	1.00246
Holdemanella	Weighted mode	14	0.764362	1.00035	0.998106	1.0026
Peptococcus	MR Egger	18	0.855963	0.99972	0.99675	1.0027
Peptococcus	Weighted median	18	0.947859	1.00004	0.998982	1.00109
Peptococcus	Inverse variance weighted	18	0.938318	0.999969	0.999188	1.00075
Peptococcus	Simple mode	18	0.995596	1.00001	0.998098	1.00192
Peptococcus	Weighted mode	18	0.982841	1.00002	0.998049	1.002
Ruminococcus2	MR Egger	15	0.607969	0.999006	0.99531	1.00272
Ruminococcus2	Weighted median	15	0.672681	1.00039	0.998571	1.00222
Ruminococcus2	Inverse variance weighted	15	0.35094	1.00065	0.999284	1.00202
Ruminococcus2	Simple mode	15	0.828511	1.00033	0.997382	1.00329
Ruminococcus2	Weighted mode	15	0.893753	1.00018	0.997592	1.00277
RuminococcaceaeUCG005	MR Egger	17	0.853426	0.99966	0.996121	1.00321
RuminococcaceaeUCG005	Weighted median	17	0.583471	0.999513	0.997776	1.00125
RuminococcaceaeUCG005	Inverse variance weighted	17	0.827093	0.99986	0.998607	1.00112
RuminococcaceaeUCG005	Simple mode	17	0.813288	0.999595	0.996295	1.00291
RuminococcaceaeUCG005	Weighted mode	17	0.421017	0.998837	0.996083	1.0016
Eubacteriumhalliigroup	MR Egger	16	0.414236	0.99871	0.995711	1.00172
Eubacteriumhalliigroup	Weighted median	16	0.919967	0.999905	0.998055	1.00176
Eubacteriumhalliigroup	Inverse variance weighted	16	0.655826	0.999677	0.998259	1.0011
Eubacteriumhalliigroup	Simple mode	16	0.869064	0.999726	0.996525	1.00294
Eubacteriumhalliigroup	Weighted mode	16	0.95297	1.00009	0.997136	1.00305
Parasutterella	MR Egger	17	0.801168	0.999482	0.995531	1.00345
Parasutterella	Weighted median	17	0.650097	0.999635	0.998057	1.00121
Parasutterella	Inverse variance weighted	17	0.804352	0.999847	0.998641	1.00106
Parasutterella	Simple mode	17	0.252983	1.00206	0.998658	1.00547
Parasutterella	Weighted mode	17	0.784462	0.999591	0.996717	1.00247
Eubacteriumventriosumgroup	MR Egger	14	0.77358	0.999069	0.992893	1.00528
Eubacteriumventriosumgroup	Weighted median	14	0.615655	0.999489	0.997498	1.00148
Eubacteriumventriosumgroup	Inverse variance weighted	14	0.436795	0.999404	0.997902	1.00091
Eubacteriumventriosumgroup	Simple mode	14	0.878691	0.99974	0.996473	1.00302
Eubacteriumventriosumgroup	Weighted mode	14	0.905432	0.999807	0.996695	1.00293
RikenellaceaeRC9gutgroup	MR Egger	12	0.272369	0.997105	0.99224	1.00199
RikenellaceaeRC9gutgroup	Weighted median	12	0.843344	0.999889	0.998786	1.00099
RikenellaceaeRC9gutgroup	Inverse variance weighted	12	0.889099	1.00005	0.999287	1.00082
RikenellaceaeRC9gutgroup	Simple mode	12	0.79412	0.999742	0.997854	1.00163
RikenellaceaeRC9gutgroup	Weighted mode	12	0.848417	0.99979	0.997689	1.0019
RuminococcaceaeUCG013	MR Egger	14	0.289815	0.997045	0.991837	1.00228
RuminococcaceaeUCG013	Weighted median	14	0.547533	0.99928	0.996935	1.00163
RuminococcaceaeUCG013	Inverse variance weighted	14	0.29168	0.998984	0.997097	1.00087
RuminococcaceaeUCG013	Simple mode	14	0.106386	0.995609	0.990671	1.00057
RuminococcaceaeUCG013	Weighted mode	14	0.714296	1.00066	0.997213	1.00412
Catenibacterium	MR Egger	5	0.423802	0.995153	0.984946	1.00547
Catenibacterium	Weighted median	5	0.131628	1.00113	0.99966	1.00261
Catenibacterium	Inverse variance weighted	5	0.0224525	1.00133	1.00019	1.00247
Catenibacterium	Simple mode	5	0.489685	1.00075	0.998814	1.00269
Catenibacterium	Weighted mode	5	0.495623	1.00077	0.998748	1.0028
Ruminococcustorquesgroup	MR Egger	15	0.611	1.00113	0.996894	1.00538
Ruminococcustorquesgroup	Weighted median	15	0.877804	1.00016	0.998172	1.00214
Ruminococcustorquesgroup	Inverse variance weighted	15	0.816055	1.00017	0.998717	1.00163
Ruminococcustorquesgroup	Simple mode	15	0.467722	0.998737	0.995429	1.00206
Ruminococcustorquesgroup	Weighted mode	15	0.851025	1.00032	0.997049	1.0036
Gordonibacter	MR Egger	14	0.447193	1.0012	0.998204	1.00421
Gordonibacter	Weighted median	14	0.661339	0.999775	0.998768	1.00078
Gordonibacter	Inverse variance weighted	14	0.31489	0.999618	0.998873	1.00036
Gordonibacter	Simple mode	14	0.724704	0.999672	0.997888	1.00146
Gordonibacter	Weighted mode	14	0.715967	0.999672	0.997946	1.0014
Allisonella	MR Egger	9	0.375381	1.00328	0.996496	1.01012
Allisonella	Weighted median	9	0.197786	1.0008	0.999585	1.00201
Allisonella	Inverse variance weighted	9	0.610455	1.00027	0.999245	1.00129
Allisonella	Simple mode	9	0.266183	1.00117	0.999252	1.00309
Allisonella	Weighted mode	9	0.32617	1.00114	0.999007	1.00327
Lachnospira	MR Egger	7	0.648854	0.996365	0.981777	1.01117
Lachnospira	Weighted median	7	0.566509	0.999169	0.996333	1.00201
Lachnospira	Inverse variance weighted	7	0.97409	1.00004	0.997571	1.00252
Lachnospira	Simple mode	7	0.572305	0.998846	0.995068	1.00264
Lachnospira	Weighted mode	7	0.596177	0.998911	0.995106	1.00273
Parabacteroides	MR Egger	9	0.822762	0.999408	0.994434	1.00441
Parabacteroides	Weighted median	9	0.938542	1.0001	0.997627	1.00257
Parabacteroides	Inverse variance weighted	9	0.605613	1.00048	0.998664	1.0023
Parabacteroides	Simple mode	9	0.528699	0.998629	0.994559	1.00272
Parabacteroides	Weighted mode	9	0.550895	0.998748	0.994819	1.00269
Clostridiuminnocuumgroup	MR Egger	11	0.315926	1.00267	0.997751	1.00761
Clostridiuminnocuumgroup	Weighted median	11	0.309955	1.00065	0.999396	1.0019
Clostridiuminnocuumgroup	Inverse variance weighted	11	0.50295	1.00031	0.99941	1.0012
Clostridiuminnocuumgroup	Simple mode	11	0.242195	1.00133	0.999236	1.00342
Clostridiuminnocuumgroup	Weighted mode	11	0.247879	1.00127	0.999243	1.0033
Howardella	MR Egger	11	0.339377	0.99798	0.994068	1.00191
Howardella	Weighted median	11	0.392464	0.999545	0.998502	1.00059
Howardella	Inverse variance weighted	11	0.468151	0.999691	0.998857	1.00053
Howardella	Simple mode	11	0.475825	0.999368	0.997697	1.00104
Howardella	Weighted mode	11	0.512684	0.999392	0.997637	1.00115
Actinomyces	MR Egger	8	0.179496	1.00287	0.99917	1.00657
Actinomyces	Weighted median	8	0.58586	0.999505	0.997728	1.00129
Actinomyces	Inverse variance weighted	8	0.334612	0.999352	0.998036	1.00067
Actinomyces	Simple mode	8	0.365109	0.99848	0.995412	1.00156
Actinomyces	Weighted mode	8	0.666853	0.999302	0.99626	1.00235
Methanobrevibacter	MR Egger	8	0.123943	1.00333	0.999681	1.00699
Methanobrevibacter	Weighted median	8	0.0766104	1.00113	0.99988	1.00237
Methanobrevibacter	Inverse variance weighted	8	0.201148	1.00063	0.999665	1.00159
Methanobrevibacter	Simple mode	8	0.248685	1.00128	0.999288	1.00327
Methanobrevibacter	Weighted mode	8	0.220469	1.0013	0.999408	1.00319
Escherichia.Shigella	MR Egger	15	0.47276	0.998124	0.993167	1.0031
Escherichia.Shigella	Weighted median	15	0.572467	0.999477	0.997662	1.0013
Escherichia.Shigella	Inverse variance weighted	15	0.503602	0.999425	0.997741	1.00111
Escherichia.Shigella	Simple mode	15	0.580575	0.999098	0.995979	1.00223
Escherichia.Shigella	Weighted mode	15	0.491176	0.998958	0.996074	1.00185
Bacteroides	MR Egger	11	0.0628858	0.989238	0.979398	0.999177
Bacteroides	Weighted median	11	0.421092	1.00103	0.998516	1.00356
Bacteroides	Inverse variance weighted	11	0.288674	1.00102	0.999138	1.0029
Bacteroides	Simple mode	11	0.411958	1.00198	0.997452	1.00653
Bacteroides	Weighted mode	11	0.540482	1.00139	0.997101	1.00569
Eubacteriumcoprostanoligenesgroup	MR Egger	15	0.795622	0.999092	0.992385	1.00584
Eubacteriumcoprostanoligenesgroup	Weighted median	15	0.652356	0.999496	0.997306	1.00169
Eubacteriumcoprostanoligenesgroup	Inverse variance weighted	15	0.248256	0.99904	0.997412	1.00067
Eubacteriumcoprostanoligenesgroup	Simple mode	15	0.730575	1.00072	0.996697	1.00476
Eubacteriumcoprostanoligenesgroup	Weighted mode	15	0.752282	1.00064	0.996755	1.00454
ErysipelotrichaceaeUCG003	MR Egger	18	0.787542	0.999522	0.996113	1.00294
ErysipelotrichaceaeUCG003	Weighted median	18	0.796424	0.999782	0.998128	1.00144
ErysipelotrichaceaeUCG003	Inverse variance weighted	18	0.681853	1.00025	0.999045	1.00146
ErysipelotrichaceaeUCG003	Simple mode	18	0.442626	0.998704	0.995481	1.00194
ErysipelotrichaceaeUCG003	Weighted mode	18	0.460623	0.998792	0.995663	1.00193
CandidatusSoleaferrea	MR Egger	12	0.256439	1.00238	0.998505	1.00628
CandidatusSoleaferrea	Weighted median	12	0.293871	0.999262	0.997885	1.00064
CandidatusSoleaferrea	Inverse variance weighted	12	0.0937498	0.999127	0.998108	1.00015
CandidatusSoleaferrea	Simple mode	12	0.462889	0.999141	0.996933	1.00136
CandidatusSoleaferrea	Weighted mode	12	0.55309	0.999219	0.996722	1.00172
RuminococcaceaeUCG010	MR Egger	8	0.841061	1.00069	0.994228	1.0072
RuminococcaceaeUCG010	Weighted median	8	0.494979	1.00081	0.998477	1.00316
RuminococcaceaeUCG010	Inverse variance weighted	8	0.841556	1.00018	0.998428	1.00193
RuminococcaceaeUCG010	Simple mode	8	0.464777	1.00157	0.997602	1.00554
RuminococcaceaeUCG010	Weighted mode	8	0.410218	1.00154	0.998099	1.00499
Eubacteriumrectalegroup	MR Egger	13	0.99519	0.999985	0.99509	1.0049
Eubacteriumrectalegroup	Weighted median	13	0.572551	0.999367	0.997169	1.00157
Eubacteriumrectalegroup	Inverse variance weighted	13	0.265714	0.999095	0.997504	1.00069
Eubacteriumrectalegroup	Simple mode	13	0.159565	0.996831	0.992704	1.00098
Eubacteriumrectalegroup	Weighted mode	13	0.564675	1.00124	0.997153	1.00533
Intestinimonas	MR Egger	20	0.546622	0.999192	0.996618	1.00177
Intestinimonas	Weighted median	20	0.776775	0.999778	0.998241	1.00132
Intestinimonas	Inverse variance weighted	20	0.290333	0.999451	0.998434	1.00047
Intestinimonas	Simple mode	20	0.941638	1.00011	0.997268	1.00296
Intestinimonas	Weighted mode	20	0.978261	0.999967	0.997603	1.00234
Enterorhabdus	MR Egger	8	0.454374	1.00139	0.997989	1.0048
Enterorhabdus	Weighted median	8	0.915863	1.00009	0.998364	1.00183
Enterorhabdus	Inverse variance weighted	8	0.724909	1.00023	0.998944	1.00152
Enterorhabdus	Simple mode	8	0.884616	1.00018	0.997865	1.0025
Enterorhabdus	Weighted mode	8	0.918473	1.00012	0.997886	1.00236
Romboutsia	MR Egger	15	0.955001	1.0001	0.996861	1.00334
Romboutsia	Weighted median	15	0.548213	0.999486	0.99781	1.00116
Romboutsia	Inverse variance weighted	15	0.665429	0.999722	0.998465	1.00098
Romboutsia	Simple mode	15	0.469921	0.998922	0.996084	1.00177
Romboutsia	Weighted mode	15	0.641999	0.999395	0.996904	1.00189
Eubacteriumruminantiumgroup	MR Egger	19	0.597099	1.00087	0.997703	1.00405
Eubacteriumruminantiumgroup	Weighted median	19	0.810831	0.999847	0.998596	1.0011
Eubacteriumruminantiumgroup	Inverse variance weighted	19	0.529041	0.999712	0.998814	1.00061
Eubacteriumruminantiumgroup	Simple mode	19	0.667839	1.00054	0.998108	1.00298
Eubacteriumruminantiumgroup	Weighted mode	19	0.711263	1.00042	0.998243	1.0026
DefluviitaleaceaeUCG011	MR Egger	10	0.761838	1.00081	0.995775	1.00586
DefluviitaleaceaeUCG011	Weighted median	10	0.441258	1.00064	0.999014	1.00227
DefluviitaleaceaeUCG011	Inverse variance weighted	10	0.477686	1.00049	0.999142	1.00184
DefluviitaleaceaeUCG011	Simple mode	10	0.604362	1.00064	0.998302	1.00299
DefluviitaleaceaeUCG011	Weighted mode	10	0.636332	1.00057	0.998278	1.00287
Terrisporobacter	MR Egger	5	0.243788	1.00317	0.998879	1.00747
Terrisporobacter	Weighted median	5	0.937737	1.00008	0.998085	1.00208
Terrisporobacter	Inverse variance weighted	5	0.873364	1.00013	0.998562	1.00169
Terrisporobacter	Simple mode	5	0.893709	0.999802	0.997086	1.00253
Terrisporobacter	Weighted mode	5	0.73869	1.00049	0.997825	1.00315
Faecalibacterium	MR Egger	13	0.794525	0.999608	0.996736	1.00249
Faecalibacterium	Weighted median	13	0.787043	0.999739	0.997845	1.00164
Faecalibacterium	Inverse variance weighted	13	0.305202	0.999276	0.997893	1.00066
Faecalibacterium	Simple mode	13	0.743168	1.00056	0.997275	1.00386
Faecalibacterium	Weighted mode	13	0.60758	1.0009	0.997567	1.00424
Blautia	MR Egger	12	0.0582108	1.00431	1.00036	1.00829
Blautia	Weighted median	12	0.0574157	1.00216	0.999932	1.0044
Blautia	Inverse variance weighted	12	0.0899986	1.0014	0.999782	1.00301
Blautia	Simple mode	12	0.253938	1.00236	0.998519	1.00622
Blautia	Weighted mode	12	0.137649	1.00271	0.999394	1.00603
Oscillibacter	MR Egger	17	0.907471	1.00021	0.996702	1.00373
Oscillibacter	Weighted median	17	0.775585	0.999806	0.998475	1.00114
Oscillibacter	Inverse variance weighted	17	0.85075	1.0001	0.999102	1.00109
Oscillibacter	Simple mode	17	0.793595	0.999654	0.997109	1.00221
Oscillibacter	Weighted mode	17	0.803608	0.999675	0.99716	1.0022
Eggerthella	MR Egger	11	0.548107	0.998527	0.993914	1.00316
Eggerthella	Weighted median	11	0.673587	0.999725	0.998444	1.00101
Eggerthella	Inverse variance weighted	11	0.595038	0.999731	0.99874	1.00072
Eggerthella	Simple mode	11	0.806571	0.999742	0.997734	1.00175
Eggerthella	Weighted mode	11	0.856339	0.999811	0.99782	1.00181
Bilophila	MR Egger	16	0.125418	1.0043	0.999132	1.00949
Bilophila	Weighted median	16	0.841189	0.999815	0.998011	1.00162
Bilophila	Inverse variance weighted	16	0.524526	0.999541	0.998127	1.00096
Bilophila	Simple mode	16	0.353101	0.998175	0.994452	1.00191
Bilophila	Weighted mode	16	0.997722	0.999995	0.996467	1.00354
Victivallis	MR Egger	13	0.975788	1.00007	0.995724	1.00443
Victivallis	Weighted median	13	0.649974	1.00022	0.999258	1.00119
Victivallis	Inverse variance weighted	13	0.793144	1.0001	0.999377	1.00082
Victivallis	Simple mode	13	0.351506	1.00083	0.999152	1.00251
Victivallis	Weighted mode	13	0.931641	0.999925	0.998241	1.00161
Lachnoclostridium	MR Egger	13	0.548121	1.00198	0.995741	1.00825
Lachnoclostridium	Weighted median	13	0.458238	0.999083	0.996665	1.00151
Lachnoclostridium	Inverse variance weighted	13	0.774344	0.99975	0.99804	1.00146
Lachnoclostridium	Simple mode	13	0.694629	0.999163	0.995094	1.00325
Lachnoclostridium	Weighted mode	13	0.773767	0.999405	0.995445	1.00338
Oxalobacter	MR Egger	12	0.496777	0.998679	0.995017	1.00235
Oxalobacter	Weighted median	12	0.511358	0.999615	0.998468	1.00076
Oxalobacter	Inverse variance weighted	12	0.226496	0.999473	0.99862	1.00033
Oxalobacter	Simple mode	12	0.339035	0.998997	0.997034	1.00096
Oxalobacter	Weighted mode	12	0.805343	1.00024	0.998401	1.00208
Eubacteriumoxidoreducensgroup	MR Egger	6	0.577454	1.00141	0.996865	1.00597
Eubacteriumoxidoreducensgroup	Weighted median	6	0.553014	1.0005	0.998841	1.00217
Eubacteriumoxidoreducensgroup	Inverse variance weighted	6	0.717262	1.00024	0.998925	1.00157
Eubacteriumoxidoreducensgroup	Simple mode	6	0.731482	1.00043	0.99809	1.00279
Eubacteriumoxidoreducensgroup	Weighted mode	6	0.640188	1.00061	0.998205	1.00302
Clostridiumsensustricto1	MR Egger	9	0.744918	0.999356	0.995632	1.00309
Clostridiumsensustricto1	Weighted median	9	0.533133	0.999329	0.997221	1.00144
Clostridiumsensustricto1	Inverse variance weighted	9	0.966545	1.00003	0.998451	1.00162
Clostridiumsensustricto1	Simple mode	9	0.496823	0.998637	0.994893	1.00239
Clostridiumsensustricto1	Weighted mode	9	0.400159	0.998452	0.995047	1.00187
Sutterella	MR Egger	12	0.935273	1.0003	0.993366	1.00727
Sutterella	Weighted median	12	0.523409	0.999329	0.997271	1.00139
Sutterella	Inverse variance weighted	12	0.238373	0.999105	0.99762	1.00059
Sutterella	Simple mode	12	0.148843	0.996976	0.99317	1.0008
Sutterella	Weighted mode	12	0.13815	0.997157	0.993682	1.00064
RuminococcaceaeNK4A214group	MR Egger	17	0.602858	0.998876	0.99474	1.00303
RuminococcaceaeNK4A214group	Weighted median	17	0.545696	1.00057	0.998727	1.00241
RuminococcaceaeNK4A214group	Inverse variance weighted	17	0.665561	1.0003	0.998937	1.00167
RuminococcaceaeNK4A214group	Simple mode	17	0.461823	1.00132	0.997893	1.00476
RuminococcaceaeNK4A214group	Weighted mode	17	0.457354	1.00113	0.998229	1.00403
Alistipes	MR Egger	15	0.336633	0.995987	0.988152	1.00389
Alistipes	Weighted median	15	0.31217	0.998882	0.996719	1.00105
Alistipes	Inverse variance weighted	15	0.510526	0.999469	0.997889	1.00105
Alistipes	Simple mode	15	0.396368	0.998386	0.994781	1.002
Alistipes	Weighted mode	15	0.437028	0.998447	0.994651	1.00226
Anaerofilum	MR Egger	12	0.625286	0.998957	0.994909	1.00302
Anaerofilum	Weighted median	12	0.78842	0.999837	0.998644	1.00103
Anaerofilum	Inverse variance weighted	12	0.704654	1.00018	0.999265	1.00109
Anaerofilum	Simple mode	12	0.560914	0.999374	0.997332	1.00142
Anaerofilum	Weighted mode	12	0.593179	0.999431	0.997408	1.00146
Collinsella	MR Egger	11	0.1026	0.99389	0.987341	1.00048
Collinsella	Weighted median	11	0.210244	1.00148	0.999164	1.00381
Collinsella	Inverse variance weighted	11	0.434701	1.00079	0.998811	1.00277
Collinsella	Simple mode	11	0.395911	1.00206	0.997517	1.00662
Collinsella	Weighted mode	11	0.426126	1.00193	0.997383	1.00649
Ruminococcusgauvreauiigroup	MR Egger	13	0.90314	0.999555	0.992571	1.00659
Ruminococcusgauvreauiigroup	Weighted median	13	0.0664619	1.00187	0.999873	1.00388
Ruminococcusgauvreauiigroup	Inverse variance weighted	13	0.131876	1.00117	0.999648	1.0027
Ruminococcusgauvreauiigroup	Simple mode	13	0.207818	1.00241	0.998864	1.00597
Ruminococcusgauvreauiigroup	Weighted mode	13	0.204868	1.00241	0.998889	1.00594
Lactobacillus	MR Egger	10	0.622376	0.999165	0.995978	1.00236
Lactobacillus	Weighted median	10	0.62536	0.999628	0.998134	1.00112
Lactobacillus	Inverse variance weighted	10	0.521268	0.999638	0.998531	1.00075
Lactobacillus	Simple mode	10	0.543537	0.999226	0.996827	1.00163
Lactobacillus	Weighted mode	10	0.82639	0.999731	0.997396	1.00207
Eisenbergiella	MR Egger	12	0.64244	0.997846	0.989074	1.0067
Eisenbergiella	Weighted median	12	0.489793	1.00046	0.999149	1.00178
Eisenbergiella	Inverse variance weighted	12	0.481674	1.0004	0.999288	1.00151
Eisenbergiella	Simple mode	12	0.638992	1.00054	0.998354	1.00273
Eisenbergiella	Weighted mode	12	0.686034	1.00049	0.998184	1.0028
Lactococcus	MR Egger	11	0.556183	0.998683	0.994471	1.00291
Lactococcus	Weighted median	11	0.782173	0.999844	0.998737	1.00095
Lactococcus	Inverse variance weighted	11	0.365629	0.999609	0.998762	1.00046
Lactococcus	Simple mode	11	0.861411	1.00016	0.998366	1.00197
Lactococcus	Weighted mode	11	0.828634	1.00021	0.998382	1.00204
Anaerotruncus	MR Egger	14	0.606581	0.99854	0.993148	1.00396
Anaerotruncus	Weighted median	14	0.0976033	0.998197	0.996067	1.00033
Anaerotruncus	Inverse variance weighted	14	0.134066	0.998764	0.99715	1.00038
Anaerotruncus	Simple mode	14	0.257591	0.997719	0.993954	1.0015
Anaerotruncus	Weighted mode	14	0.241008	0.997902	0.994565	1.00125
Streptococcus	MR Egger	19	0.396238	1.00287	0.99642	1.00936
Streptococcus	Weighted median	19	0.260823	0.998959	0.997148	1.00077
Streptococcus	Inverse variance weighted	19	0.722948	0.999698	0.998029	1.00137
Streptococcus	Simple mode	19	0.50478	0.998805	0.99537	1.00225
Streptococcus	Weighted mode	19	0.532558	0.998943	0.995696	1.0022
Ruminiclostridium6	MR Egger	16	0.322396	1.00156	0.998579	1.00455
Ruminiclostridium6	Weighted median	16	0.998792	1	0.998344	1.00166
Ruminiclostridium6	Inverse variance weighted	16	0.711373	0.999774	0.998578	1.00097
Ruminiclostridium6	Simple mode	16	0.973312	1.00005	0.997264	1.00284
Ruminiclostridium6	Weighted mode	16	0.972417	1.00005	0.997354	1.00275
Alloprevotella	MR Egger	7	0.717468	1.00181	0.992584	1.01112
Alloprevotella	Weighted median	7	0.986968	0.999989	0.998694	1.00129
Alloprevotella	Inverse variance weighted	7	0.906942	1.00006	0.999092	1.00102
Alloprevotella	Simple mode	7	0.469211	1.00081	0.998755	1.00287
Alloprevotella	Weighted mode	7	0.885944	1.00015	0.998159	1.00215
Coprococcus1	MR Egger	14	0.261115	0.997847	0.99428	1.00143
Coprococcus1	Weighted median	14	0.971216	1.00004	0.997952	1.00213
Coprococcus1	Inverse variance weighted	14	0.168739	1.00114	0.999519	1.00275
Coprococcus1	Simple mode	14	0.754261	1.00059	0.99698	1.00421
Coprococcus1	Weighted mode	14	0.997937	0.999996	0.997274	1.00273
RuminococcaceaeUCG009	MR Egger	14	0.52536	0.997967	0.991901	1.00407
RuminococcaceaeUCG009	Weighted median	14	0.952714	0.999951	0.998318	1.00159
RuminococcaceaeUCG009	Inverse variance weighted	14	0.796157	1.00019	0.998729	1.00166
RuminococcaceaeUCG009	Simple mode	14	0.319576	0.997857	0.993812	1.00192
RuminococcaceaeUCG009	Weighted mode	14	0.295033	0.997922	0.994201	1.00166
ChristensenellaceaeR.7group	MR Egger	11	0.765314	0.999151	0.993762	1.00457
ChristensenellaceaeR.7group	Weighted median	11	0.943529	1.00009	0.997712	1.00246
ChristensenellaceaeR.7group	Inverse variance weighted	11	0.618118	0.999555	0.997808	1.00131
ChristensenellaceaeR.7group	Simple mode	11	0.658475	1.00091	0.997016	1.00481
ChristensenellaceaeR.7group	Weighted mode	11	0.676844	1.00091	0.996779	1.00505
RuminococcaceaeUCG002	MR Egger	23	0.984308	0.999968	0.996869	1.00308
RuminococcaceaeUCG002	Weighted median	23	0.318432	0.999172	0.997548	1.0008
RuminococcaceaeUCG002	Inverse variance weighted	23	0.374984	0.99949	0.998364	1.00062
RuminococcaceaeUCG002	Simple mode	23	0.133298	0.99753	0.994433	1.00064
RuminococcaceaeUCG002	Weighted mode	23	0.143803	0.9977	0.994734	1.00067
Holdemania	MR Egger	18	0.809906	1.00043	0.997002	1.00387
Holdemania	Weighted median	18	0.821475	0.999837	0.998426	1.00125
Holdemania	Inverse variance weighted	18	0.816463	1.00014	0.998992	1.00128
Holdemania	Simple mode	18	0.841797	0.99975	0.997331	1.00217
Holdemania	Weighted mode	18	0.756427	0.999664	0.99758	1.00175
RuminococcaceaeUCG003	MR Egger	14	0.950728	1.0002	0.994116	1.00631
RuminococcaceaeUCG003	Weighted median	14	0.822599	1.00024	0.99817	1.00231
RuminococcaceaeUCG003	Inverse variance weighted	14	0.902217	1.00011	0.998401	1.00182
RuminococcaceaeUCG003	Simple mode	14	0.882191	1.00028	0.996638	1.00394
RuminococcaceaeUCG003	Weighted mode	14	0.887751	1.00028	0.996457	1.00412
Fusicatenibacter	MR Egger	19	0.256415	1.00324	0.997836	1.00868
Fusicatenibacter	Weighted median	19	0.825265	1.00022	0.998272	1.00217
Fusicatenibacter	Inverse variance weighted	19	0.408822	1.00057	0.999217	1.00193
Fusicatenibacter	Simple mode	19	0.758351	0.999439	0.995926	1.00296
Fusicatenibacter	Weighted mode	19	0.790629	0.999552	0.996298	1.00282
LachnospiraceaeUCG001	MR Egger	16	0.255115	1.00433	0.997187	1.01153
LachnospiraceaeUCG001	Weighted median	16	0.78555	0.99976	0.998035	1.00149
LachnospiraceaeUCG001	Inverse variance weighted	16	0.665819	0.999655	0.998092	1.00122
LachnospiraceaeUCG001	Simple mode	16	0.707446	1.00062	0.997458	1.00379
LachnospiraceaeUCG001	Weighted mode	16	0.73475	1.0005	0.997687	1.00331
RuminococcaceaeUCG004	MR Egger	10	0.181987	1.00594	0.997983	1.01396
RuminococcaceaeUCG004	Weighted median	10	0.131432	1.00135	0.999595	1.00311
RuminococcaceaeUCG004	Inverse variance weighted	10	0.0735835	1.00127	0.999879	1.00266
RuminococcaceaeUCG004	Simple mode	10	0.888635	0.999791	0.996956	1.00263
RuminococcaceaeUCG004	Weighted mode	10	0.155921	1.00243	0.999355	1.00551
Dorea	MR Egger	13	0.454126	0.998305	0.994036	1.00259
Dorea	Weighted median	13	0.440755	1.00085	0.998685	1.00303
Dorea	Inverse variance weighted	13	0.551816	1.00047	0.998916	1.00203
Dorea	Simple mode	13	0.346233	1.00199	0.99802	1.00597
Dorea	Weighted mode	13	0.374575	1.00183	0.997941	1.00574
Coprococcus3	MR Egger	10	0.81807	0.998966	0.990486	1.00752
Coprococcus3	Weighted median	10	0.230999	1.00158	0.998996	1.00417
Coprococcus3	Inverse variance weighted	10	0.77613	1.0003	0.998235	1.00237
Coprococcus3	Simple mode	10	0.39497	1.0021	0.9975	1.00672
Coprococcus3	Weighted mode	10	0.470759	1.00167	0.997322	1.00604
Tyzzerella3	MR Egger	13	0.867415	1.00054	0.994333	1.00679
Tyzzerella3	Weighted median	13	0.165436	1.00089	0.999633	1.00215
Tyzzerella3	Inverse variance weighted	13	0.760141	1.00015	0.999213	1.00108
Tyzzerella3	Simple mode	13	0.31472	1.0012	0.998958	1.00345
Tyzzerella3	Weighted mode	13	0.331671	1.0012	0.998875	1.00353
Hungatella	MR Egger	5	0.309573	0.992308	0.980077	1.00469
Hungatella	Weighted median	5	0.609698	1.00052	0.998533	1.00251
Hungatella	Inverse variance weighted	5	0.884793	0.999847	0.997777	1.00192
Hungatella	Simple mode	5	0.509335	1.001	0.99829	1.00372
Hungatella	Weighted mode	5	0.608399	1.00079	0.997999	1.00359
Butyrivibrio	MR Egger	16	0.255589	0.997621	0.993699	1.00156
Butyrivibrio	Weighted median	16	0.65579	0.999783	0.998827	1.00074
Butyrivibrio	Inverse variance weighted	16	0.909588	0.999947	0.999041	1.00085
Butyrivibrio	Simple mode	16	0.679493	1.00044	0.998395	1.00249
Butyrivibrio	Weighted mode	16	0.932169	0.99991	0.997881	1.00194
Anaerostipes	MR Egger	14	0.760423	0.999286	0.994815	1.00378
Anaerostipes	Weighted median	14	0.738964	1.00036	0.998242	1.00248
Anaerostipes	Inverse variance weighted	14	0.674129	1.00033	0.998787	1.00188
Anaerostipes	Simple mode	14	0.806672	1.00049	0.996671	1.00432
Anaerostipes	Weighted mode	14	0.837117	1.00038	0.996866	1.0039
Erysipelatoclostridium	MR Egger	16	0.262521	1.0026	0.998242	1.00697
Erysipelatoclostridium	Weighted median	16	0.757962	0.999775	0.998347	1.00121
Erysipelatoclostridium	Inverse variance weighted	16	0.657333	1.00025	0.999155	1.00134
Erysipelatoclostridium	Simple mode	16	0.780737	0.999631	0.997086	1.00218
Erysipelatoclostridium	Weighted mode	16	0.764719	0.999631	0.997264	1.002
Phascolarctobacterium	MR Egger	13	0.539755	1.00157	0.996723	1.00643
Phascolarctobacterium	Weighted median	13	0.869866	1.00014	0.99846	1.00182
Phascolarctobacterium	Inverse variance weighted	13	0.459785	0.999518	0.99824	1.0008
Phascolarctobacterium	Simple mode	13	0.690198	1.00058	0.997781	1.0034
Phascolarctobacterium	Weighted mode	13	0.698088	1.00058	0.997703	1.00347
Ruminiclostridium9	MR Egger	15	0.225323	1.00524	0.997185	1.01335
Ruminiclostridium9	Weighted median	15	0.911778	1.00012	0.997922	1.00233
Ruminiclostridium9	Inverse variance weighted	15	0.508209	1.00058	0.998862	1.0023
Ruminiclostridium9	Simple mode	15	0.921722	0.999787	0.995615	1.00398
Ruminiclostridium9	Weighted mode	15	0.970065	0.999921	0.995855	1.004
Coprobacter	MR Egger	14	0.616978	0.99921	0.9962	1.00223
Coprobacter	Weighted median	14	0.758797	0.999794	0.998481	1.00111
Coprobacter	Inverse variance weighted	14	0.77645	0.999857	0.998869	1.00085
Coprobacter	Simple mode	14	0.943176	0.999917	0.997679	1.00216
Coprobacter	Weighted mode	14	0.895196	0.999868	0.997952	1.00179
Roseburia	MR Egger	17	0.9656	1.00008	0.99634	1.00384
Roseburia	Weighted median	17	0.244495	0.998876	0.996985	1.00077
Roseburia	Inverse variance weighted	17	0.0799224	0.998785	0.997428	1.00014
Roseburia	Simple mode	17	0.280856	0.997916	0.994266	1.00158
Roseburia	Weighted mode	17	0.637209	0.999264	0.996268	1.00227
Ruminiclostridium5	MR Egger	14	0.377708	1.00235	0.997325	1.00741
Ruminiclostridium5	Weighted median	14	0.481374	1.00074	0.998675	1.00282
Ruminiclostridium5	Inverse variance weighted	14	0.658006	1.00036	0.998776	1.00194
Ruminiclostridium5	Simple mode	14	0.570227	1.00098	0.99769	1.00428
Ruminiclostridium5	Weighted mode	14	0.61103	1.00096	0.997359	1.00457
Eubacteriumnodatumgroup	MR Egger	11	0.449479	1.00153	0.997739	1.00534
Eubacteriumnodatumgroup	Weighted median	11	0.507036	1.00039	0.999247	1.00153
Eubacteriumnodatumgroup	Inverse variance weighted	11	0.867807	0.999928	0.999077	1.00078
Eubacteriumnodatumgroup	Simple mode	11	0.723652	1.00035	0.998476	1.00222
Eubacteriumnodatumgroup	Weighted mode	11	0.689672	1.0004	0.998491	1.00232
Eubacteriumeligensgroup	MR Egger	10	0.893373	0.999691	0.995325	1.00408
Eubacteriumeligensgroup	Weighted median	10	0.228295	1.00134	0.999164	1.00351
Eubacteriumeligensgroup	Inverse variance weighted	10	0.188652	1.00106	0.99948	1.00264
Eubacteriumeligensgroup	Simple mode	10	0.280237	1.00188	0.998675	1.0051
Eubacteriumeligensgroup	Weighted mode	10	0.302592	1.00157	0.998759	1.00438
Subdoligranulum	MR Egger	13	0.913956	1.00027	0.995537	1.00502
Subdoligranulum	Weighted median	13	0.878353	0.999826	0.997603	1.00205
Subdoligranulum	Inverse variance weighted	13	0.752521	0.999732	0.998071	1.0014
Subdoligranulum	Simple mode	13	0.960176	1.0001	0.996187	1.00403
Subdoligranulum	Weighted mode	13	0.863631	0.999692	0.996256	1.00314
Sellimonas	MR Egger	11	0.864465	1.00049	0.994995	1.00602
Sellimonas	Weighted median	11	0.355612	0.999478	0.998371	1.00059
Sellimonas	Inverse variance weighted	11	0.109108	0.999263	0.998361	1.00016
Sellimonas	Simple mode	11	0.965384	0.999953	0.997893	1.00202
Sellimonas	Weighted mode	11	0.965483	0.999953	0.997887	1.00202
Ruminococcusgnavusgroup	MR Egger	12	0.82739	1.00059	0.995451	1.00575
Ruminococcusgnavusgroup	Weighted median	12	0.861802	0.99987	0.998407	1.00134
Ruminococcusgnavusgroup	Inverse variance weighted	12	0.653041	1.00025	0.999156	1.00135
Ruminococcusgnavusgroup	Simple mode	12	0.220378	1.00192	0.999026	1.00482
Ruminococcusgnavusgroup	Weighted mode	12	0.790651	0.999596	0.996686	1.00251
Butyricimonas	MR Egger	18	0.0622369	0.995957	0.99202	0.99991
Butyricimonas	Weighted median	18	0.295384	1.00082	0.99928	1.00237
Butyricimonas	Inverse variance weighted	18	0.388468	1.00054	0.999315	1.00176
Butyricimonas	Simple mode	18	0.284345	1.00183	0.998585	1.00509
Butyricimonas	Weighted mode	18	0.435575	1.00134	0.998051	1.00465
Eubacteriumbrachygroup	MR Egger	11	0.740357	1.00051	0.9976	1.00342
Eubacteriumbrachygroup	Weighted median	11	0.385806	1.00048	0.99939	1.00158
Eubacteriumbrachygroup	Inverse variance weighted	11	0.243603	1.00051	0.999654	1.00136
Eubacteriumbrachygroup	Simple mode	11	0.702335	0.999583	0.997509	1.00166
Eubacteriumbrachygroup	Weighted mode	11	0.70809	0.999613	0.997648	1.00158
Olsenella	MR Egger	11	0.873435	0.999733	0.996548	1.00293
Olsenella	Weighted median	11	0.434899	0.999538	0.998379	1.0007
Olsenella	Inverse variance weighted	11	0.243172	0.999498	0.998655	1.00034
Olsenella	Simple mode	11	0.745196	0.999694	0.997902	1.00149
Olsenella	Weighted mode	11	0.725502	0.999679	0.997937	1.00142
Prevotella7	MR Egger	12	0.63889	0.998808	0.993996	1.00364
Prevotella7	Weighted median	12	0.376105	1.00046	0.999437	1.00149
Prevotella7	Inverse variance weighted	12	0.47054	1.00029	0.999503	1.00108
Prevotella7	Simple mode	12	0.360787	1.00081	0.999149	1.00247
Prevotella7	Weighted mode	12	0.348227	1.00081	0.999193	1.00242
FamilyXIIIUCG001	MR Egger	10	0.535013	0.998337	0.993326	1.00337
FamilyXIIIUCG001	Weighted median	10	0.660055	0.999545	0.997521	1.00157
FamilyXIIIUCG001	Inverse variance weighted	10	0.526836	0.999461	0.997795	1.00113
FamilyXIIIUCG001	Simple mode	10	0.874244	0.999724	0.996402	1.00306
FamilyXIIIUCG001	Weighted mode	10	0.686644	0.999322	0.996139	1.00252
Veillonella	MR Egger	11	0.259532	1.00439	0.997251	1.01157
Veillonella	Weighted median	11	0.346753	0.999167	0.997434	1.0009
Veillonella	Inverse variance weighted	11	0.0362348	0.998634	0.997357	0.999912
Veillonella	Simple mode	11	0.723469	0.999483	0.996705	1.00227
Veillonella	Weighted mode	11	0.842722	0.999711	0.996931	1.0025
Odoribacter	MR Egger	8	0.881234	1.00063	0.992768	1.00855
Odoribacter	Weighted median	8	0.287333	1.00142	0.998807	1.00404
Odoribacter	Inverse variance weighted	8	0.36636	1.00104	0.998786	1.0033
Odoribacter	Simple mode	8	0.268999	1.00268	0.998309	1.00707
Odoribacter	Weighted mode	8	0.363212	1.00206	0.99791	1.00623
