# Supplementary material for: Causal effects of gut microbiota on chalazion: a two-sample Mendelian randomization study
Source: Front Med (Lausanne). 2024 Jun 4;11:1411271. doi: 10.3389/fmed.2024.1411271 (PMC11183106; doi:10.3389/fmed.2024.1411271)
Supplement: Supplementary file 3 [file Table_3.XLSX]

## Sheet: table.heterogeneity的副本
Table S3. Results of sensitivity analysis.
Exposure	Method	Q	Q_df	Q_pval	Egger_intercept	Se	Pval
Ruminococcus1	MR Egger	15.6069	11	0.156363	0.000178621	0.000200136	0.391233
Ruminococcus1	Inverse variance weighted	16.7371	12	0.159758
Marvinbryantia	MR Egger	8.38926	8	0.396398	0.000396285	0.000270564	0.181173
Marvinbryantia	Inverse variance weighted	10.6389	9	0.301275
Paraprevotella	MR Egger	14.588	11	0.202147	-6.5291e-05	0.000207002	0.758352
Paraprevotella	Inverse variance weighted	14.7199	12	0.257112
Oscillospira	MR Egger	3.74954	7	0.808131	-0.000283618	0.000306904	0.386169
Oscillospira	Inverse variance weighted	4.60355	8	0.798986
Senegalimassilia	MR Egger	1.65311	4	0.799216	-0.000352315	0.000262332	0.25041
Senegalimassilia	Inverse variance weighted	3.45679	5	0.629936
Intestinibacter	MR Egger	8.97596	13	0.774757	-9.28562e-05	0.00016966	0.59344
Intestinibacter	Inverse variance weighted	9.27551	14	0.813007
Turicibacter	MR Egger	13.4131	11	0.267186	0.000233883	0.000252685	0.374519
Turicibacter	Inverse variance weighted	14.4577	12	0.272437
Dialister	MR Egger	13.7261	10	0.185853	0.000356604	0.000261049	0.201858
Dialister	Inverse variance weighted	16.2875	11	0.130787
RuminococcaceaeUCG011	MR Egger	9.05503	6	0.170507	-2.97867e-06	0.000405364	0.994375
RuminococcaceaeUCG011	Inverse variance weighted	9.05511	7	0.248723
LachnospiraceaeUCG004	MR Egger	6.98722	13	0.902809	5.1481e-05	0.000182957	0.782845
LachnospiraceaeUCG004	Inverse variance weighted	7.06639	14	0.932122
Flavonifractor	MR Egger	3.24757	7	0.861194	-0.000610647	0.000248711	0.0437694
Flavonifractor	Inverse variance weighted	9.2758	8	0.319567
Adlercreutzia	MR Egger	6.6298	10	0.759871	-0.000147841	0.000275317	0.60302
Adlercreutzia	Inverse variance weighted	6.91815	11	0.805673
Haemophilus	MR Egger	15.6734	11	0.153696	-0.000180281	0.000172053	0.317198
Haemophilus	Inverse variance weighted	17.2378	12	0.14087
LachnospiraceaeNC2004group	MR Egger	7.6923	8	0.464089	3.0295e-05	0.000272677	0.914272
LachnospiraceaeNC2004group	Inverse variance weighted	7.70465	9	0.564163
Prevotella9	MR Egger	22.0194	17	0.183976	0.000103518	0.000143903	0.481693
Prevotella9	Inverse variance weighted	22.6896	18	0.2028
LachnospiraceaeFCS020group	MR Egger	11.2585	14	0.665619	9.52489e-05	0.000124506	0.456967
LachnospiraceaeFCS020group	Inverse variance weighted	11.8438	15	0.690815
Eubacteriumxylanophilumgroup	MR Egger	8.90184	9	0.446385	-0.000128148	0.000208178	0.553423
Eubacteriumxylanophilumgroup	Inverse variance weighted	9.28076	10	0.505682
LachnospiraceaeNK4A136group	MR Egger	18.5226	14	0.184004	8.52792e-05	0.000112197	0.459814
LachnospiraceaeNK4A136group	Inverse variance weighted	19.287	15	0.201023
Eubacteriumfissicatenagroup	MR Egger	1.45111	7	0.983954	-0.000313843	0.000332746	0.376988
Eubacteriumfissicatenagroup	Inverse variance weighted	2.34072	8	0.968745
LachnospiraceaeND3007group	MR Egger	0.109525	2	0.94671	0.000839849	0.00139389	0.608045
LachnospiraceaeND3007group	Inverse variance weighted	0.472555	3	0.924878
Bifidobacterium	MR Egger	29.5977	16	0.0202036	-0.000115143	0.000171247	0.510936
Bifidobacterium	Inverse variance weighted	30.434	17	0.0233795
Slackia	MR Egger	3.42646	7	0.842952	4.44548e-05	0.000278898	0.87786
Slackia	Inverse variance weighted	3.45187	8	0.902893
Butyricicoccus	MR Egger	9.13215	7	0.243307	9.38063e-05	0.000148606	0.547932
Butyricicoccus	Inverse variance weighted	9.65199	8	0.290306
LachnospiraceaeUCG008	MR Egger	10.1205	10	0.429986	0.000159228	0.000286727	0.590874
LachnospiraceaeUCG008	Inverse variance weighted	10.4326	11	0.491944
Desulfovibrio	MR Egger	12.6834	9	0.177463	-0.000184733	0.000218872	0.420523
Desulfovibrio	Inverse variance weighted	13.6873	10	0.187737
RuminococcaceaeUCG014	MR Egger	18.7298	16	0.282923	0.000238081	0.000156808	0.148452
RuminococcaceaeUCG014	Inverse variance weighted	21.4283	17	0.207715
Coprococcus2	MR Egger	10.7117	9	0.295986	-0.000142086	0.000318431	0.66599
Coprococcus2	Inverse variance weighted	10.9487	10	0.361528
LachnospiraceaeUCG010	MR Egger	4.11201	10	0.942153	-0.000295488	0.000160601	0.0956165
LachnospiraceaeUCG010	Inverse variance weighted	7.49719	11	0.757511
FamilyXIIIAD3011group	MR Egger	18.3288	13	0.145431	0.000366757	0.000324033	0.278144
FamilyXIIIAD3011group	Inverse variance weighted	20.135	14	0.125943
Barnesiella	MR Egger	12.2193	15	0.662363	0.000202474	0.00018748	0.297214
Barnesiella	Inverse variance weighted	13.3856	16	0.644383
Akkermansia	MR Egger	14.4754	11	0.207795	0.000153711	0.000213429	0.486426
Akkermansia	Inverse variance weighted	15.1579	12	0.232913
Holdemanella	MR Egger	6.01205	12	0.915473	-0.000109032	0.000165794	0.523188
Holdemanella	Inverse variance weighted	6.44453	13	0.928469
Peptococcus	MR Egger	10.3847	16	0.845782	3.46648e-05	0.000203765	0.867047
Peptococcus	Inverse variance weighted	10.4136	17	0.885376
Ruminococcus2	MR Egger	9.8097	13	0.709417	0.000132465	0.000141554	0.366441
Ruminococcus2	Inverse variance weighted	10.6854	14	0.710554
RuminococcaceaeUCG005	MR Egger	11.8415	15	0.690982	1.77627e-05	0.000150105	0.907372
RuminococcaceaeUCG005	Inverse variance weighted	11.8555	16	0.753863
Eubacteriumhalliigroup	MR Egger	17.8462	14	0.213877	8.82952e-05	0.000122754	0.4838
Eubacteriumhalliigroup	Inverse variance weighted	18.5057	15	0.237014
Parasutterella	MR Egger	19.5983	15	0.18789	3.00555e-05	0.000157768	0.851469
Parasutterella	Inverse variance weighted	19.6457	16	0.236603
Eubacteriumventriosumgroup	MR Egger	9.54516	12	0.655795	2.46434e-05	0.000226158	0.915031
Eubacteriumventriosumgroup	Inverse variance weighted	9.55703	13	0.729694
RikenellaceaeRC9gutgroup	MR Egger	8.86467	10	0.544994	0.000411827	0.00034365	0.258395
RikenellaceaeRC9gutgroup	Inverse variance weighted	10.3008	11	0.50355
RuminococcaceaeUCG013	MR Egger	20.968	12	0.0508516	0.000148081	0.000189558	0.449826
RuminococcaceaeUCG013	Inverse variance weighted	22.0343	13	0.0548327
Catenibacterium	MR Egger	0.586221	3	0.899579	0.000835355	0.000705781	0.321818
Catenibacterium	Inverse variance weighted	1.98711	4	0.73813
Ruminococcustorquesgroup	MR Egger	11.1037	13	0.602132	-6.84839e-05	0.000145755	0.646243
Ruminococcustorquesgroup	Inverse variance weighted	11.3245	14	0.660381
Gordonibacter	MR Egger	9.30336	12	0.676824	-0.00025023	0.000234058	0.306061
Gordonibacter	Inverse variance weighted	10.4463	13	0.657093
Allisonella	MR Egger	10.3586	7	0.169144	-0.000438844	0.000498505	0.407891
Allisonella	Inverse variance weighted	11.5054	8	0.174671
Lachnospira	MR Egger	7.19169	5	0.20677	0.000230424	0.00046318	0.639951
Lachnospira	Inverse variance weighted	7.54766	6	0.27315
Parabacteroides	MR Egger	5.92391	7	0.548661	0.000101685	0.00022532	0.665428
Parabacteroides	Inverse variance weighted	6.12758	8	0.632944
Clostridiuminnocuumgroup	MR Egger	9.24903	9	0.414612	-0.000300914	0.000314781	0.36407
Clostridiuminnocuumgroup	Inverse variance weighted	10.1881	10	0.424145
Howardella	MR Egger	4.06033	9	0.907397	0.000253656	0.00028999	0.404473
Howardella	Inverse variance weighted	4.82544	10	0.90253
Actinomyces	MR Egger	2.97665	6	0.811771	-0.000401937	0.000201456	0.0930489
Actinomyces	Inverse variance weighted	6.9573	7	0.43334
Methanobrevibacter	MR Egger	1.71833	6	0.943697	-0.000381617	0.000253696	0.183222
Methanobrevibacter	Inverse variance weighted	3.98104	7	0.781959
Escherichia.Shigella	MR Egger	25.2287	13	0.0215365	0.000117722	0.000215197	0.593616
Escherichia.Shigella	Inverse variance weighted	25.8095	14	0.0273678
Bacteroides	MR Egger	5.27425	9	0.809776	0.000752368	0.000318833	0.0426184
Bacteroides	Inverse variance weighted	10.8427	10	0.369904
Eubacteriumcoprostanoligenesgroup	MR Egger	15.8334	13	0.258241	-3.47577e-06	0.000222074	0.98775
Eubacteriumcoprostanoligenesgroup	Inverse variance weighted	15.8337	14	0.323633
ErysipelotrichaceaeUCG003	MR Egger	12.9223	16	0.678429	6.8252e-05	0.000152373	0.660211
ErysipelotrichaceaeUCG003	Inverse variance weighted	13.123	17	0.727917
CandidatusSoleaferrea	MR Egger	4.81004	10	0.903501	-0.000345667	0.00020271	0.118966
CandidatusSoleaferrea	Inverse variance weighted	7.71784	11	0.738335
RuminococcaceaeUCG010	MR Egger	5.4373	6	0.489067	-3.56927e-05	0.000221167	0.877089
RuminococcaceaeUCG010	Inverse variance weighted	5.46335	7	0.603608
Eubacteriumrectalegroup	MR Egger	12.0735	11	0.358141	-6.41086e-05	0.000169833	0.712998
Eubacteriumrectalegroup	Inverse variance weighted	12.2299	12	0.427394
Intestinimonas	MR Egger	16.396	18	0.56493	2.51691e-05	0.00011726	0.832459
Intestinimonas	Inverse variance weighted	16.4421	19	0.627608
Enterorhabdus	MR Egger	4.20504	6	0.648951	-0.000140107	0.000194575	0.498562
Enterorhabdus	Inverse variance weighted	4.72353	7	0.69366
Romboutsia	MR Egger	9.39831	13	0.74224	-3.53908e-05	0.000144597	0.810467
Romboutsia	Inverse variance weighted	9.45822	14	0.800625
Eubacteriumruminantiumgroup	MR Egger	14.8193	17	0.608496	-0.00011525	0.000154148	0.464884
Eubacteriumruminantiumgroup	Inverse variance weighted	15.3783	18	0.63585
DefluviitaleaceaeUCG011	MR Egger	10.7976	8	0.213435	-3.52064e-05	0.000272476	0.900382
DefluviitaleaceaeUCG011	Inverse variance weighted	10.8201	9	0.288242
Terrisporobacter	MR Egger	1.43647	3	0.697008	-0.000344555	0.000230985	0.232592
Terrisporobacter	Inverse variance weighted	3.66157	4	0.45374
Faecalibacterium	MR Egger	6.01325	11	0.872479	-3.42682e-05	0.000132618	0.800871
Faecalibacterium	Inverse variance weighted	6.08002	12	0.911995
Blautia	MR Egger	4.08678	10	0.943347	-0.000231734	0.000146343	0.144391
Blautia	Inverse variance weighted	6.59424	11	0.830927
Oscillibacter	MR Egger	10.9774	15	0.754195	-1.12442e-05	0.00016588	0.946852
Oscillibacter	Inverse variance weighted	10.982	16	0.810596
Eggerthella	MR Egger	2.90295	9	0.968018	0.000134356	0.000257265	0.614106
Eggerthella	Inverse variance weighted	3.1757	10	0.976982
Bilophila	MR Egger	14.345	14	0.424339	-0.000373023	0.000199935	0.0831715
Bilophila	Inverse variance weighted	17.9117	15	0.267337
Victivallis	MR Egger	9.26119	11	0.597797	3.76596e-06	0.000301436	0.990256
Victivallis	Inverse variance weighted	9.26134	12	0.680461
Lachnoclostridium	MR Egger	11.3864	11	0.411481	-0.000150245	0.00020662	0.48232
Lachnoclostridium	Inverse variance weighted	11.9337	12	0.451015
Oxalobacter	MR Egger	7.29613	10	0.697224	0.000117446	0.000269387	0.672116
Oxalobacter	Inverse variance weighted	7.4862	11	0.758455
Eubacteriumoxidoreducensgroup	MR Egger	2.59211	4	0.628221	-0.000130216	0.000248987	0.628618
Eubacteriumoxidoreducensgroup	Inverse variance weighted	2.86563	5	0.720693
Clostridiumsensustricto1	MR Egger	8.24864	7	0.311181	7.72468e-05	0.000193785	0.702052
Clostridiumsensustricto1	Inverse variance weighted	8.43588	8	0.39209
Sutterella	MR Egger	9.68806	10	0.468274	-8.06859e-05	0.000234803	0.738238
Sutterella	Inverse variance weighted	9.80615	11	0.547904
RuminococcaceaeNK4A214group	MR Egger	16.9637	15	0.321041	0.000116687	0.000163243	0.485703
RuminococcaceaeNK4A214group	Inverse variance weighted	17.5415	16	0.35142
Alistipes	MR Egger	7.08884	13	0.897515	0.000210644	0.000238335	0.392848
Alistipes	Inverse variance weighted	7.86997	14	0.89599
Anaerofilum	MR Egger	9.80982	10	0.457334	0.000145193	0.000240266	0.559104
Anaerofilum	Inverse variance weighted	10.175	11	0.514718
Collinsella	MR Egger	9.59825	9	0.383976	0.000500304	0.000235748	0.0628125
Collinsella	Inverse variance weighted	14.4014	10	0.155459
Ruminococcusgauvreauiigroup	MR Egger	13.4056	11	0.267644	0.000117336	0.000253095	0.65197
Ruminococcusgauvreauiigroup	Inverse variance weighted	13.6675	12	0.322441
Lactobacillus	MR Egger	7.70605	8	0.462698	5.48366e-05	0.000177446	0.765192
Lactobacillus	Inverse variance weighted	7.80155	9	0.554262
Eisenbergiella	MR Egger	13.2342	10	0.210872	0.000269414	0.000470953	0.579912
Eisenbergiella	Inverse variance weighted	13.6673	11	0.251954
Lactococcus	MR Egger	5.56297	9	0.782735	0.000125273	0.000285577	0.671244
Lactococcus	Inverse variance weighted	5.7554	10	0.835378
Anaerotruncus	MR Egger	14.3302	12	0.280121	1.57871e-05	0.000184703	0.933295
Anaerotruncus	Inverse variance weighted	14.3389	13	0.350415
Streptococcus	MR Egger	28.9011	17	0.0354487	-0.000250934	0.000251909	0.333156
Streptococcus	Inverse variance weighted	30.5881	18	0.0321067
Ruminiclostridium6	MR Egger	12.8491	14	0.538435	-0.000177727	0.00013863	0.220659
Ruminiclostridium6	Inverse variance weighted	14.4927	15	0.488535
Alloprevotella	MR Egger	5.11324	5	0.402217	-0.000240998	0.000646332	0.72453
Alloprevotella	Inverse variance weighted	5.25542	6	0.511495
Coprococcus1	MR Egger	13.0167	12	0.367825	0.000254523	0.000129075	0.0721184
Coprococcus1	Inverse variance weighted	17.2346	13	0.188802
RuminococcaceaeUCG009	MR Egger	24.0999	12	0.0197139	0.000227711	0.00030828	0.47432
RuminococcaceaeUCG009	Inverse variance weighted	25.1956	13	0.0217543
ChristensenellaceaeR.7group	MR Egger	8.16863	9	0.517246	3.11179e-05	0.000201019	0.880394
ChristensenellaceaeR.7group	Inverse variance weighted	8.19259	10	0.610031
RuminococcaceaeUCG002	MR Egger	18.6808	21	0.605605	-3.90736e-05	0.000120503	0.748954
RuminococcaceaeUCG002	Inverse variance weighted	18.786	22	0.658504
Holdemania	MR Egger	24.4542	16	0.0800426	-3.2366e-05	0.000181868	0.860985
Holdemania	Inverse variance weighted	24.5026	17	0.106409
RuminococcaceaeUCG003	MR Egger	18.9549	12	0.0896233	-6.57114e-06	0.000219008	0.976557
RuminococcaceaeUCG003	Inverse variance weighted	18.9563	13	0.124465
Fusicatenibacter	MR Egger	15.8361	17	0.53548	-0.000181244	0.000181336	0.331572
Fusicatenibacter	Inverse variance weighted	16.8351	18	0.534467
LachnospiraceaeUCG001	MR Egger	26.2311	14	0.0241892	-0.000415342	0.000316633	0.21071
LachnospiraceaeUCG001	Inverse variance weighted	29.4551	15	0.0140454
RuminococcaceaeUCG004	MR Egger	3.25878	8	0.917084	-0.00039146	0.000335638	0.277077
RuminococcaceaeUCG004	Inverse variance weighted	4.61907	9	0.866171
Dorea	MR Egger	8.19306	11	0.695913	0.000166318	0.000156162	0.309682
Dorea	Inverse variance weighted	9.32734	12	0.674746
Coprococcus3	MR Egger	12.4082	8	0.133898	8.51917e-05	0.000268597	0.759232
Coprococcus3	Inverse variance weighted	12.5642	9	0.183335
Tyzzerella3	MR Egger	13.9435	11	0.236136	-5.66588e-05	0.000447165	0.901459
Tyzzerella3	Inverse variance weighted	13.9639	12	0.303023
Hungatella	MR Egger	6.78914	3	0.0789311	0.000992733	0.000819644	0.312534
Hungatella	Inverse variance weighted	10.1089	4	0.0386326
Butyrivibrio	MR Egger	25.8305	14	0.0272007	0.000341117	0.000286562	0.253691
Butyrivibrio	Inverse variance weighted	28.4449	15	0.0189441
Anaerostipes	MR Egger	13.6382	12	0.324406	7.77018e-05	0.000158977	0.633821
Anaerostipes	Inverse variance weighted	13.9097	13	0.380233
Erysipelatoclostridium	MR Egger	9.49233	14	0.798279	-0.000195414	0.000179112	0.293689
Erysipelatoclostridium	Inverse variance weighted	10.6826	15	0.77475
Phascolarctobacterium	MR Egger	4.78282	11	0.941226	-0.000182635	0.000212775	0.409014
Phascolarctobacterium	Inverse variance weighted	5.51959	12	0.938341
Ruminiclostridium9	MR Egger	17.2107	13	0.189848	-0.000319324	0.000275831	0.267823
Ruminiclostridium9	Inverse variance weighted	18.9851	14	0.16552
Coprobacter	MR Egger	14.6825	12	0.25926	8.06939e-05	0.000180646	0.66305
Coprobacter	Inverse variance weighted	14.9266	13	0.311954
Roseburia	MR Egger	13.6717	15	0.55056	-0.0001032	0.000141642	0.477469
Roseburia	Inverse variance weighted	14.2025	16	0.583627
Ruminiclostridium5	MR Egger	4.0984	12	0.981595	-0.000135688	0.000165824	0.429157
Ruminiclostridium5	Inverse variance weighted	4.76795	13	0.979952
Eubacteriumnodatumgroup	MR Egger	11.029	9	0.273724	-0.0002416	0.000284126	0.417191
Eubacteriumnodatumgroup	Inverse variance weighted	11.9151	10	0.290779
Eubacteriumeligensgroup	MR Egger	6.77893	8	0.560662	0.000136471	0.000207867	0.529912
Eubacteriumeligensgroup	Inverse variance weighted	7.20996	9	0.61527
Subdoligranulum	MR Egger	12.9704	11	0.295268	-4.08739e-05	0.000172008	0.816537
Subdoligranulum	Inverse variance weighted	13.0369	12	0.366362
Sellimonas	MR Egger	13.5808	9	0.138037	-0.000172561	0.000388206	0.667171
Sellimonas	Inverse variance weighted	13.879	10	0.178584
Ruminococcusgnavusgroup	MR Egger	12.4208	10	0.257882	-3.67938e-05	0.000280001	0.89806
Ruminococcusgnavusgroup	Inverse variance weighted	12.4422	11	0.331337
Butyricimonas	MR Egger	16.1234	16	0.44438	0.000402248	0.00017033	0.0312122
Butyricimonas	Inverse variance weighted	21.7435	17	0.194786
Eubacteriumbrachygroup	MR Egger	7.19847	9	0.616464	1.49142e-07	0.00019734	0.999413
Eubacteriumbrachygroup	Inverse variance weighted	7.19847	10	0.706585
Olsenella	MR Egger	5.92012	9	0.747885	-3.14365e-05	0.000209696	0.884138
Olsenella	Inverse variance weighted	5.9426	10	0.820063
Prevotella7	MR Egger	3.20351	10	0.976221	0.000209998	0.000344461	0.555698
Prevotella7	Inverse variance weighted	3.57517	11	0.980741
FamilyXIIIUCG001	MR Egger	10.4701	8	0.233567	0.000105714	0.00022617	0.652674
FamilyXIIIUCG001	Inverse variance weighted	10.756	9	0.292802
Veillonella	MR Egger	6.21687	9	0.718032	-0.000467634	0.000291308	0.142893
Veillonella	Inverse variance weighted	8.79382	10	0.551776
Odoribacter	MR Egger	9.56428	6	0.144241	3.23713e-05	0.000301584	0.91802
Odoribacter	Inverse variance weighted	9.58264	7	0.213484
